# Supplementary material for: The Limpet: A ROS-Enabled Multi-Sensing Platform for the ORCA Hub
Source: Sensors (Basel). 2018 Oct 16;18(10):3487. doi: 10.3390/s18103487 (PMC6210591; doi:10.3390/s18103487)
Supplement: Supplementary file 1 [file sensors-18-03487-s001.zip]

Archive with 6 entries (6 files):
- Limpet_v1.brd
- Limpet_v1.sch
- Limpetv1_BOM.xlsx
- LimpetMold.stl
- Limpet v1.0 User Guide.docx
- Limpet Supplemental Information.docx
