# Supplementary material for: The Limpet: A ROS-Enabled Multi-Sensing Platform for the ORCA Hub
Source: Sensors (Basel). 2018 Oct 16;18(10):3487. doi: 10.3390/s18103487 (PMC6210591; doi:10.3390/s18103487)
Supplement: Supplementary file 1 [file sensors-18-03487-s001.zip › Limpet_v1.brd]

<?xml version="1.0" encoding="utf-8"?>
<!DOCTYPE eagle SYSTEM "eagle.dtd">
<eagle version="8.7.0">
<drawing>
<settings>
<setting alwaysvectorfont="no"/>
<setting keepoldvectorfont="yes"/>
<setting verticaltext="up"/>
</settings>
<grid distance="0.01" unitdist="mm" unit="mm" style="lines" multiple="1" display="yes" altdistance="0.025" altunitdist="inch" altunit="inch"/>
<layers>
<layer number="1" name="Top" color="4" fill="1" visible="yes" active="yes"/>
<layer number="16" name="Bottom" color="1" fill="1" visible="yes" active="yes"/>
<layer number="17" name="Pads" color="2" fill="1" visible="yes" active="yes"/>
<layer number="18" name="Vias" color="2" fill="1" visible="yes" active="yes"/>
<layer number="19" name="Unrouted" color="6" fill="1" visible="yes" active="yes"/>
<layer number="20" name="Dimension" color="15" fill="1" visible="yes" active="yes"/>
<layer number="21" name="tPlace" color="7" fill="1" visible="yes" active="yes"/>
<layer number="22" name="bPlace" color="7" fill="1" visible="yes" active="yes"/>
<layer number="23" name="tOrigins" color="15" fill="1" visible="yes" active="yes"/>
<layer number="24" name="bOrigins" color="15" fill="1" visible="yes" active="yes"/>
<layer number="25" name="tNames" color="61" fill="1" visible="yes" active="yes"/>
<layer number="26" name="bNames" color="7" fill="1" visible="yes" active="yes"/>
<layer number="27" name="tValues" color="7" fill="1" visible="yes" active="yes"/>
<layer number="28" name="bValues" color="7" fill="1" visible="yes" active="yes"/>
<layer number="29" name="tStop" color="7" fill="3" visible="no" active="yes"/>
<layer number="30" name="bStop" color="7" fill="6" visible="no" active="yes"/>
<layer number="31" name="tCream" color="7" fill="4" visible="no" active="yes"/>
<layer number="32" name="bCream" color="7" fill="5" visible="no" active="yes"/>
<layer number="33" name="tFinish" color="6" fill="3" visible="no" active="yes"/>
<layer number="34" name="bFinish" color="6" fill="6" visible="no" active="yes"/>
<layer number="35" name="tGlue" color="7" fill="4" visible="no" active="yes"/>
<layer number="36" name="bGlue" color="7" fill="5" visible="no" active="yes"/>
<layer number="37" name="tTest" color="7" fill="1" visible="no" active="yes"/>
<layer number="38" name="bTest" color="7" fill="1" visible="no" active="yes"/>
<layer number="39" name="tKeepout" color="4" fill="11" visible="yes" active="yes"/>
<layer number="40" name="bKeepout" color="1" fill="11" visible="yes" active="yes"/>
<layer number="41" name="tRestrict" color="4" fill="10" visible="yes" active="yes"/>
<layer number="42" name="bRestrict" color="1" fill="10" visible="yes" active="yes"/>
<layer number="43" name="vRestrict" color="2" fill="10" visible="no" active="yes"/>
<layer number="44" name="Drills" color="7" fill="1" visible="no" active="yes"/>
<layer number="45" name="Holes" color="7" fill="1" visible="no" active="yes"/>
<layer number="46" name="Milling" color="3" fill="1" visible="no" active="yes"/>
<layer number="47" name="Measures" color="7" fill="1" visible="yes" active="yes"/>
<layer number="48" name="Document" color="7" fill="1" visible="yes" active="yes"/>
<layer number="49" name="Reference" color="7" fill="1" visible="yes" active="yes"/>
<layer number="50" name="dxf" color="7" fill="1" visible="no" active="no"/>
<layer number="51" name="tDocu" color="7" fill="1" visible="yes" active="yes"/>
<layer number="52" name="bDocu" color="7" fill="1" visible="yes" active="yes"/>
<layer number="53" name="tGND_GNDA" color="7" fill="1" visible="no" active="no"/>
<layer number="54" name="bGND_GNDA" color="7" fill="1" visible="no" active="no"/>
<layer number="56" name="wert" color="7" fill="1" visible="no" active="no"/>
<layer number="57" name="tCAD" color="7" fill="1" visible="no" active="no"/>
<layer number="59" name="tCarbon" color="7" fill="1" visible="no" active="no"/>
<layer number="60" name="bCarbon" color="7" fill="1" visible="no" active="no"/>
<layer number="90" name="Modules" color="5" fill="1" visible="no" active="no"/>
<layer number="91" name="Nets" color="2" fill="1" visible="no" active="no"/>
<layer number="92" name="Busses" color="1" fill="1" visible="no" active="no"/>
<layer number="93" name="Pins" color="2" fill="1" visible="no" active="no"/>
<layer number="94" name="Symbols" color="4" fill="1" visible="no" active="no"/>
<layer number="95" name="Names" color="7" fill="1" visible="no" active="no"/>
<layer number="96" name="Values" color="7" fill="1" visible="no" active="no"/>
<layer number="97" name="Info" color="4" fill="1" visible="no" active="no"/>
<layer number="98" name="Guide" color="6" fill="1" visible="no" active="no"/>
<layer number="99" name="SpiceOrder" color="7" fill="1" visible="no" active="no"/>
<layer number="100" name="Muster" color="7" fill="1" visible="no" active="yes"/>
<layer number="101" name="Patch_Top" color="7" fill="1" visible="no" active="yes"/>
<layer number="102" name="Vscore" color="7" fill="1" visible="no" active="yes"/>
<layer number="103" name="tMap" color="7" fill="1" visible="no" active="yes"/>
<layer number="104" name="Name" color="7" fill="1" visible="no" active="yes"/>
<layer number="105" name="tPlate" color="7" fill="1" visible="no" active="yes"/>
<layer number="106" name="bPlate" color="7" fill="1" visible="no" active="yes"/>
<layer number="107" name="Crop" color="7" fill="1" visible="no" active="yes"/>
<layer number="108" name="fp8" color="7" fill="1" visible="no" active="yes"/>
<layer number="109" name="fp9" color="7" fill="1" visible="no" active="yes"/>
<layer number="110" name="fp0" color="7" fill="1" visible="no" active="yes"/>
<layer number="111" name="LPC17xx" color="7" fill="1" visible="no" active="yes"/>
<layer number="112" name="tSilk" color="7" fill="1" visible="no" active="yes"/>
<layer number="113" name="IDFDebug" color="7" fill="1" visible="no" active="yes"/>
<layer number="114" name="Badge_Outline" color="7" fill="1" visible="no" active="yes"/>
<layer number="115" name="ReferenceISLANDS" color="7" fill="1" visible="no" active="yes"/>
<layer number="116" name="Patch_BOT" color="7" fill="1" visible="no" active="yes"/>
<layer number="118" name="Rect_Pads" color="7" fill="1" visible="no" active="yes"/>
<layer number="121" name="_tsilk" color="7" fill="1" visible="no" active="yes"/>
<layer number="122" name="_bsilk" color="7" fill="1" visible="no" active="yes"/>
<layer number="123" name="tTestmark" color="7" fill="1" visible="no" active="yes"/>
<layer number="124" name="bTestmark" color="7" fill="1" visible="no" active="yes"/>
<layer number="125" name="_tNames" color="7" fill="1" visible="no" active="yes"/>
<layer number="126" name="_bNames" color="7" fill="1" visible="no" active="yes"/>
<layer number="127" name="_tValues" color="7" fill="1" visible="no" active="yes"/>
<layer number="128" name="_bValues" color="7" fill="1" visible="no" active="yes"/>
<layer number="129" name="Mask" color="7" fill="1" visible="no" active="yes"/>
<layer number="131" name="tAdjust" color="7" fill="1" visible="no" active="yes"/>
<layer number="132" name="bAdjust" color="7" fill="1" visible="no" active="yes"/>
<layer number="144" name="Drill_legend" color="7" fill="1" visible="no" active="yes"/>
<layer number="150" name="Notes" color="7" fill="1" visible="no" active="yes"/>
<layer number="151" name="HeatSink" color="7" fill="1" visible="no" active="yes"/>
<layer number="152" name="_bDocu" color="7" fill="1" visible="no" active="yes"/>
<layer number="153" name="FabDoc1" color="7" fill="1" visible="no" active="yes"/>
<layer number="154" name="FabDoc2" color="7" fill="1" visible="no" active="yes"/>
<layer number="155" name="FabDoc3" color="7" fill="1" visible="no" active="yes"/>
<layer number="199" name="Contour" color="7" fill="1" visible="no" active="yes"/>
<layer number="200" name="200bmp" color="7" fill="1" visible="no" active="yes"/>
<layer number="201" name="201bmp" color="7" fill="1" visible="no" active="yes"/>
<layer number="202" name="202bmp" color="7" fill="1" visible="no" active="yes"/>
<layer number="203" name="203bmp" color="7" fill="1" visible="no" active="yes"/>
<layer number="204" name="204bmp" color="7" fill="1" visible="no" active="yes"/>
<layer number="205" name="205bmp" color="7" fill="1" visible="no" active="yes"/>
<layer number="206" name="206bmp" color="7" fill="1" visible="no" active="yes"/>
<layer number="207" name="207bmp" color="7" fill="1" visible="no" active="yes"/>
<layer number="208" name="208bmp" color="7" fill="1" visible="no" active="yes"/>
<layer number="209" name="209bmp" color="7" fill="1" visible="no" active="yes"/>
<layer number="210" name="210bmp" color="7" fill="1" visible="no" active="yes"/>
<layer number="211" name="211bmp" color="7" fill="1" visible="no" active="yes"/>
<layer number="212" name="212bmp" color="7" fill="1" visible="no" active="yes"/>
<layer number="213" name="213bmp" color="7" fill="1" visible="no" active="yes"/>
<layer number="214" name="214bmp" color="7" fill="1" visible="no" active="yes"/>
<layer number="215" name="215bmp" color="7" fill="1" visible="no" active="yes"/>
<layer number="216" name="216bmp" color="7" fill="1" visible="no" active="yes"/>
<layer number="217" name="217bmp" color="7" fill="1" visible="no" active="yes"/>
<layer number="218" name="218bmp" color="7" fill="1" visible="no" active="yes"/>
<layer number="219" name="219bmp" color="7" fill="1" visible="no" active="yes"/>
<layer number="220" name="220bmp" color="7" fill="1" visible="no" active="yes"/>
<layer number="221" name="221bmp" color="7" fill="1" visible="no" active="yes"/>
<layer number="222" name="222bmp" color="7" fill="1" visible="no" active="yes"/>
<layer number="223" name="223bmp" color="7" fill="1" visible="no" active="yes"/>
<layer number="224" name="224bmp" color="7" fill="1" visible="no" active="yes"/>
<layer number="225" name="225bmp" color="7" fill="1" visible="no" active="yes"/>
<layer number="226" name="226bmp" color="7" fill="1" visible="no" active="yes"/>
<layer number="227" name="227bmp" color="7" fill="1" visible="no" active="yes"/>
<layer number="228" name="228bmp" color="7" fill="1" visible="no" active="yes"/>
<layer number="229" name="229bmp" color="7" fill="1" visible="no" active="yes"/>
<layer number="230" name="230bmp" color="7" fill="1" visible="no" active="yes"/>
<layer number="231" name="231bmp" color="7" fill="1" visible="no" active="yes"/>
<layer number="232" name="Eagle3D_PG2" color="7" fill="1" visible="no" active="yes"/>
<layer number="233" name="Eagle3D_PG3" color="7" fill="1" visible="no" active="yes"/>
<layer number="248" name="Housing" color="7" fill="1" visible="no" active="yes"/>
<layer number="249" name="Edge" color="7" fill="1" visible="no" active="yes"/>
<layer number="250" name="Descript" color="7" fill="1" visible="no" active="yes"/>
<layer number="251" name="SMDround" color="7" fill="1" visible="no" active="yes"/>
<layer number="254" name="cooling" color="7" fill="1" visible="no" active="yes"/>
<layer number="255" name="routoute" color="7" fill="1" visible="no" active="yes"/>
</layers>
<board>
<plain>
<circle x="26" y="26" radius="26" width="0.01" layer="20"/>
<text x="13.51" y="21.38" size="0.8128" layer="21" font="vector">Limpet
ver. 1</text>
<text x="41.82" y="39.86" size="0.8128" layer="21" font="vector">Limpet
ver. 1</text>
</plain>
<libraries>
<library name="Limpet">
<packages>
<package name="C0402">
<description>&lt;b&gt;CAPACITOR&lt;/b&gt;</description>
<wire x1="-0.245" y1="0.224" x2="0.245" y2="0.224" width="0.1524" layer="51"/>
<wire x1="0.245" y1="-0.224" x2="-0.245" y2="-0.224" width="0.1524" layer="51"/>
<wire x1="-1.473" y1="0.483" x2="1.473" y2="0.483" width="0.0508" layer="39"/>
<wire x1="1.473" y1="0.483" x2="1.473" y2="-0.483" width="0.0508" layer="39"/>
<wire x1="1.473" y1="-0.483" x2="-1.473" y2="-0.483" width="0.0508" layer="39"/>
<wire x1="-1.473" y1="-0.483" x2="-1.473" y2="0.483" width="0.0508" layer="39"/>
<smd name="1" x="-0.65" y="0" dx="0.7" dy="0.9" layer="1"/>
<smd name="2" x="0.65" y="0" dx="0.7" dy="0.9" layer="1"/>
<text x="-0.585" y="1.305" size="1.27" layer="25">&gt;NAME</text>
<text x="-0.635" y="-1.905" size="1.27" layer="27">&gt;VALUE</text>
<rectangle x1="-0.554" y1="-0.3048" x2="-0.254" y2="0.2951" layer="51"/>
<rectangle x1="0.2588" y1="-0.3048" x2="0.5588" y2="0.2951" layer="51"/>
<rectangle x1="-0.1999" y1="-0.3" x2="0.1999" y2="0.3" layer="35"/>
</package>
<package name="PICO-5">
<smd name="M$1" x="-5.05" y="-3.1" dx="2.1" dy="3" layer="1"/>
<smd name="M$2" x="5.05" y="-3.1" dx="2.1" dy="3" layer="1"/>
<smd name="P$1" x="-2.5" y="0" dx="0.8" dy="2" layer="1"/>
<smd name="P$2" x="-1.25" y="0" dx="0.8" dy="2" layer="1"/>
<smd name="P$3" x="0" y="0" dx="0.8" dy="2" layer="1"/>
<smd name="P$4" x="1.25" y="0" dx="0.8" dy="2" layer="1"/>
<smd name="P$5" x="2.5" y="0" dx="0.8" dy="2" layer="1"/>
<text x="3.75" y="0" size="1.27" layer="25">&gt;NAME</text>
<wire x1="-4" y1="-4.6" x2="4" y2="-4.6" width="0.127" layer="51"/>
<wire x1="4" y1="-4.6" x2="4" y2="-1" width="0.127" layer="51"/>
<wire x1="4" y1="-1" x2="-4" y2="-1" width="0.127" layer="51"/>
<wire x1="-4" y1="-1" x2="-4" y2="-4.6" width="0.127" layer="51"/>
</package>
<package name="SMD_HEADER(1X02)">
<text x="-1.3462" y="1.8288" size="1.27" layer="25" ratio="10">&gt;NAME</text>
<text x="-1.27" y="-3.175" size="1.27" layer="27">&gt;VALUE</text>
<smd name="P$1" x="0" y="0" dx="2.2" dy="0.7" layer="1" rot="R90"/>
<smd name="P$2" x="3.24" y="0" dx="2.2" dy="0.7" layer="1" rot="R90"/>
<wire x1="-0.4" y1="-1.1" x2="0.4" y2="-1.1" width="0.127" layer="51"/>
<wire x1="0.4" y1="-1.1" x2="2.9" y2="-1.1" width="0.127" layer="51"/>
<wire x1="2.9" y1="-1.1" x2="3.6" y2="-1.1" width="0.127" layer="51"/>
<wire x1="3.6" y1="-1.1" x2="3.6" y2="1.1" width="0.127" layer="51"/>
<wire x1="3.6" y1="1.1" x2="2.9" y2="1.1" width="0.127" layer="51"/>
<wire x1="2.9" y1="1.1" x2="0.4" y2="1.1" width="0.127" layer="51"/>
<wire x1="0.4" y1="1.1" x2="-0.4" y2="1.1" width="0.127" layer="51"/>
<wire x1="-0.4" y1="1.1" x2="-0.4" y2="-1.1" width="0.127" layer="51"/>
<wire x1="0.4" y1="1.1" x2="0.4" y2="-1.1" width="0.127" layer="51"/>
<wire x1="2.9" y1="1.1" x2="2.9" y2="-1.1" width="0.127" layer="51"/>
</package>
<package name="BK-877">
<wire x1="32.512" y1="3.048" x2="30.48" y2="3.048" width="0.127" layer="21"/>
<wire x1="32.512" y1="-3.048" x2="30.48" y2="-3.048" width="0.127" layer="21"/>
<wire x1="30.48" y1="-3.048" x2="30.48" y2="-5.08" width="0.127" layer="21"/>
<wire x1="3.048" y1="3.048" x2="5.08" y2="3.048" width="0.127" layer="21"/>
<wire x1="3.048" y1="-3.048" x2="5.08" y2="-3.048" width="0.127" layer="21"/>
<wire x1="5.08" y1="-3.048" x2="5.08" y2="-5.08" width="0.127" layer="21"/>
<wire x1="5.08" y1="12.7" x2="7.62" y2="12.7" width="0.127" layer="21"/>
<wire x1="30.48" y1="12.7" x2="27.94" y2="12.7" width="0.127" layer="21"/>
<wire x1="12.7" y1="-12.7" x2="22.86" y2="-12.7" width="0.127" layer="21"/>
<wire x1="11.43" y1="8.89" x2="7.62" y2="12.7" width="0.127" layer="21" curve="-90"/>
<wire x1="11.43" y1="8.89" x2="24.13" y2="8.89" width="0.127" layer="21"/>
<wire x1="24.13" y1="8.89" x2="27.94" y2="12.7" width="0.127" layer="21" curve="90"/>
<wire x1="5.08" y1="12.7" x2="5.08" y2="3.048" width="0.127" layer="21"/>
<wire x1="30.48" y1="3.048" x2="30.48" y2="12.7" width="0.127" layer="21"/>
<wire x1="5.08" y1="-5.08" x2="12.7" y2="-12.7" width="0.127" layer="21"/>
<wire x1="30.48" y1="-5.08" x2="22.86" y2="-12.7" width="0.127" layer="21"/>
<wire x1="15" y1="3.3" x2="14.5" y2="3.3" width="0.127" layer="21"/>
<wire x1="14.5" y1="3.3" x2="14.5" y2="2.8" width="0.127" layer="21"/>
<wire x1="20.7" y1="3.2" x2="21" y2="3.2" width="0.127" layer="21"/>
<wire x1="21" y1="3.2" x2="21" y2="2.7" width="0.127" layer="21"/>
<smd name="P$1" x="3.048" y="0" dx="6.096" dy="6.096" layer="1"/>
<smd name="P$2" x="32.512" y="0" dx="6.096" dy="6.096" layer="1"/>
<smd name="P$3" x="17.748" y="0.1" dx="6.096" dy="6.096" layer="1"/>
<text x="13.208" y="-6.096" size="1.778" layer="21">&gt;NAME</text>
</package>
<package name="2X4">
<wire x1="-5.08" y1="-1.905" x2="-4.445" y2="-2.54" width="0.1524" layer="21"/>
<wire x1="-3.175" y1="-2.54" x2="-2.54" y2="-1.905" width="0.1524" layer="21"/>
<wire x1="-2.54" y1="-1.905" x2="-1.905" y2="-2.54" width="0.1524" layer="21"/>
<wire x1="-0.635" y1="-2.54" x2="0" y2="-1.905" width="0.1524" layer="21"/>
<wire x1="0" y1="-1.905" x2="0.635" y2="-2.54" width="0.1524" layer="21"/>
<wire x1="1.905" y1="-2.54" x2="2.54" y2="-1.905" width="0.1524" layer="21"/>
<wire x1="2.54" y1="-1.905" x2="3.175" y2="-2.54" width="0.1524" layer="21"/>
<wire x1="4.445" y1="-2.54" x2="5.08" y2="-1.905" width="0.1524" layer="21"/>
<wire x1="-5.08" y1="-1.905" x2="-5.08" y2="1.905" width="0.1524" layer="21"/>
<wire x1="-5.08" y1="1.905" x2="-4.445" y2="2.54" width="0.1524" layer="21"/>
<wire x1="-4.445" y1="2.54" x2="-3.175" y2="2.54" width="0.1524" layer="21"/>
<wire x1="-3.175" y1="2.54" x2="-2.54" y2="1.905" width="0.1524" layer="21"/>
<wire x1="-2.54" y1="1.905" x2="-1.905" y2="2.54" width="0.1524" layer="21"/>
<wire x1="-1.905" y1="2.54" x2="-0.635" y2="2.54" width="0.1524" layer="21"/>
<wire x1="-0.635" y1="2.54" x2="0" y2="1.905" width="0.1524" layer="21"/>
<wire x1="0" y1="1.905" x2="0.635" y2="2.54" width="0.1524" layer="21"/>
<wire x1="0.635" y1="2.54" x2="1.905" y2="2.54" width="0.1524" layer="21"/>
<wire x1="1.905" y1="2.54" x2="2.54" y2="1.905" width="0.1524" layer="21"/>
<wire x1="2.54" y1="1.905" x2="3.175" y2="2.54" width="0.1524" layer="21"/>
<wire x1="3.175" y1="2.54" x2="4.445" y2="2.54" width="0.1524" layer="21"/>
<wire x1="4.445" y1="2.54" x2="5.08" y2="1.905" width="0.1524" layer="21"/>
<wire x1="5.08" y1="1.905" x2="5.08" y2="-1.905" width="0.1524" layer="21"/>
<wire x1="3.175" y1="-2.54" x2="4.445" y2="-2.54" width="0.1524" layer="21"/>
<wire x1="0.635" y1="-2.54" x2="1.905" y2="-2.54" width="0.1524" layer="21"/>
<wire x1="-1.905" y1="-2.54" x2="-0.635" y2="-2.54" width="0.1524" layer="21"/>
<wire x1="-4.445" y1="-2.54" x2="-3.175" y2="-2.54" width="0.1524" layer="21"/>
<pad name="1" x="-3.81" y="-1.27" drill="1.016" diameter="1.8796" shape="octagon"/>
<pad name="2" x="-3.81" y="1.27" drill="1.016" diameter="1.8796" shape="octagon"/>
<pad name="3" x="-1.27" y="-1.27" drill="1.016" diameter="1.8796" shape="octagon"/>
<pad name="4" x="-1.27" y="1.27" drill="1.016" diameter="1.8796" shape="octagon"/>
<pad name="5" x="1.27" y="-1.27" drill="1.016" diameter="1.8796" shape="octagon"/>
<pad name="6" x="1.27" y="1.27" drill="1.016" diameter="1.8796" shape="octagon"/>
<pad name="7" x="3.81" y="-1.27" drill="1.016" diameter="1.8796" shape="octagon"/>
<pad name="8" x="3.81" y="1.27" drill="1.016" diameter="1.8796" shape="octagon"/>
<text x="-5.08" y="3.175" size="1.27" layer="25" ratio="10">&gt;NAME</text>
<text x="-5.08" y="-4.445" size="1.27" layer="27">&gt;VALUE</text>
<rectangle x1="-4.064" y1="-1.524" x2="-3.556" y2="-1.016" layer="51"/>
<rectangle x1="-4.064" y1="1.016" x2="-3.556" y2="1.524" layer="51"/>
<rectangle x1="-1.524" y1="1.016" x2="-1.016" y2="1.524" layer="51"/>
<rectangle x1="-1.524" y1="-1.524" x2="-1.016" y2="-1.016" layer="51"/>
<rectangle x1="1.016" y1="1.016" x2="1.524" y2="1.524" layer="51"/>
<rectangle x1="1.016" y1="-1.524" x2="1.524" y2="-1.016" layer="51"/>
<rectangle x1="3.556" y1="1.016" x2="4.064" y2="1.524" layer="51"/>
<rectangle x1="3.556" y1="-1.524" x2="4.064" y2="-1.016" layer="51"/>
</package>
<package name="CM7V-T1A">
<smd name="P$1" x="-1.25" y="0" dx="1" dy="1.8" layer="1"/>
<smd name="P$2" x="1.25" y="0" dx="1" dy="1.8" layer="1"/>
<wire x1="-1.5" y1="0.75" x2="1.5" y2="0.75" width="0.05" layer="51"/>
<wire x1="1.5" y1="0.75" x2="1.5" y2="-0.75" width="0.05" layer="51"/>
<wire x1="1.5" y1="-0.75" x2="-1.5" y2="-0.75" width="0.05" layer="51"/>
<wire x1="-1.5" y1="-0.75" x2="-1.5" y2="0.75" width="0.05" layer="51"/>
<text x="-3" y="1.5" size="1.27" layer="21">&gt;NAME</text>
</package>
<package name="R0402">
<description>&lt;b&gt;RESISTOR&lt;/b&gt;</description>
<wire x1="-0.245" y1="0.224" x2="0.245" y2="0.224" width="0.1524" layer="51"/>
<wire x1="0.245" y1="-0.224" x2="-0.245" y2="-0.224" width="0.1524" layer="51"/>
<wire x1="-1.473" y1="0.483" x2="1.473" y2="0.483" width="0.0508" layer="39"/>
<wire x1="1.473" y1="0.483" x2="1.473" y2="-0.483" width="0.0508" layer="39"/>
<wire x1="1.473" y1="-0.483" x2="-1.473" y2="-0.483" width="0.0508" layer="39"/>
<wire x1="-1.473" y1="-0.483" x2="-1.473" y2="0.483" width="0.0508" layer="39"/>
<smd name="1" x="-0.65" y="0" dx="0.7" dy="0.9" layer="1"/>
<smd name="2" x="0.65" y="0" dx="0.7" dy="0.9" layer="1"/>
<text x="-0.735" y="1.235" size="1.27" layer="25">&gt;NAME</text>
<text x="-0.635" y="-2.355" size="1.27" layer="27">&gt;VALUE</text>
<rectangle x1="-0.554" y1="-0.3048" x2="-0.254" y2="0.2951" layer="51"/>
<rectangle x1="0.2588" y1="-0.3048" x2="0.5588" y2="0.2951" layer="51"/>
<rectangle x1="-0.1999" y1="-0.4001" x2="0.1999" y2="0.4001" layer="35"/>
</package>
<package name="SAMD21G">
<circle x="-2.35" y="2.35" radius="0.22360625" width="0.05" layer="21"/>
<wire x1="-2.75" y1="2.75" x2="2.75" y2="2.75" width="0.05" layer="51"/>
<wire x1="2.75" y1="2.75" x2="2.75" y2="-2.75" width="0.05" layer="51"/>
<wire x1="-2.75" y1="-2.75" x2="2.75" y2="-2.75" width="0.05" layer="51"/>
<wire x1="-2.75" y1="-2.75" x2="-2.75" y2="2.75" width="0.05" layer="51"/>
<wire x1="3.3" y1="3.6" x2="3.6" y2="3.6" width="0.05" layer="21"/>
<wire x1="3.6" y1="3.6" x2="3.6" y2="3.25" width="0.05" layer="21"/>
<wire x1="3.3" y1="-3.6" x2="3.6" y2="-3.6" width="0.05" layer="21"/>
<wire x1="3.6" y1="-3.6" x2="3.6" y2="-3.3" width="0.05" layer="21"/>
<wire x1="-3.25" y1="-3.6" x2="-3.6" y2="-3.6" width="0.05" layer="21"/>
<wire x1="-3.6" y1="-3.6" x2="-3.6" y2="-3.3" width="0.05" layer="21"/>
<wire x1="-3.3" y1="3.6" x2="-3.6" y2="3.6" width="0.05" layer="21"/>
<wire x1="-3.6" y1="3.6" x2="-3.6" y2="3.3" width="0.05" layer="21"/>
<smd name="P$1" x="-3.45" y="2.75" dx="0.95" dy="0.3" layer="1" roundness="100" rot="R180"/>
<smd name="P$2" x="-3.45" y="2.25" dx="0.95" dy="0.3" layer="1" roundness="100" rot="R180"/>
<smd name="P$3" x="-3.45" y="1.75" dx="0.95" dy="0.3" layer="1" roundness="100" rot="R180"/>
<smd name="P$4" x="-3.45" y="1.25" dx="0.95" dy="0.3" layer="1" roundness="100" rot="R180"/>
<smd name="P$5" x="-3.45" y="0.75" dx="0.95" dy="0.3" layer="1" roundness="100" rot="R180"/>
<smd name="P$6" x="-3.45" y="0.25" dx="0.95" dy="0.3" layer="1" roundness="100" rot="R180"/>
<smd name="P$7" x="-3.45" y="-0.25" dx="0.95" dy="0.3" layer="1" roundness="100" rot="R180"/>
<smd name="P$8" x="-3.45" y="-0.75" dx="0.95" dy="0.3" layer="1" roundness="100" rot="R180"/>
<smd name="P$9" x="-3.45" y="-1.25" dx="0.95" dy="0.3" layer="1" roundness="100" rot="R180"/>
<smd name="P$10" x="-3.45" y="-1.75" dx="0.95" dy="0.3" layer="1" roundness="100" rot="R180"/>
<smd name="P$11" x="-3.45" y="-2.25" dx="0.95" dy="0.3" layer="1" roundness="100" rot="R180"/>
<smd name="P$12" x="-3.45" y="-2.75" dx="0.95" dy="0.3" layer="1" roundness="100" rot="R180"/>
<smd name="P$13" x="-2.75" y="-3.45" dx="0.95" dy="0.3" layer="1" roundness="100" rot="R270"/>
<smd name="P$14" x="-2.25" y="-3.45" dx="0.95" dy="0.3" layer="1" roundness="100" rot="R90"/>
<smd name="P$15" x="-1.75" y="-3.45" dx="0.95" dy="0.3" layer="1" roundness="100" rot="R90"/>
<smd name="P$16" x="-1.25" y="-3.45" dx="0.95" dy="0.3" layer="1" roundness="100" rot="R90"/>
<smd name="P$17" x="-0.75" y="-3.45" dx="0.95" dy="0.3" layer="1" roundness="100" rot="R90"/>
<smd name="P$18" x="-0.25" y="-3.45" dx="0.95" dy="0.3" layer="1" roundness="100" rot="R90"/>
<smd name="P$19" x="0.25" y="-3.45" dx="0.95" dy="0.3" layer="1" roundness="100" rot="R90"/>
<smd name="P$20" x="0.75" y="-3.45" dx="0.95" dy="0.3" layer="1" roundness="100" rot="R90"/>
<smd name="P$21" x="1.25" y="-3.45" dx="0.95" dy="0.3" layer="1" roundness="100" rot="R90"/>
<smd name="P$22" x="1.75" y="-3.45" dx="0.95" dy="0.3" layer="1" roundness="100" rot="R90"/>
<smd name="P$23" x="2.25" y="-3.45" dx="0.95" dy="0.3" layer="1" roundness="100" rot="R90"/>
<smd name="P$24" x="2.75" y="-3.45" dx="0.95" dy="0.3" layer="1" roundness="100" rot="R270"/>
<smd name="P$25" x="3.45" y="-2.75" dx="0.95" dy="0.3" layer="1" roundness="100"/>
<smd name="P$26" x="3.45" y="-2.25" dx="0.95" dy="0.3" layer="1" roundness="100"/>
<smd name="P$27" x="3.45" y="-1.75" dx="0.95" dy="0.3" layer="1" roundness="100"/>
<smd name="P$28" x="3.45" y="-1.25" dx="0.95" dy="0.3" layer="1" roundness="100"/>
<smd name="P$29" x="3.45" y="-0.75" dx="0.95" dy="0.3" layer="1" roundness="100"/>
<smd name="P$30" x="3.45" y="-0.25" dx="0.95" dy="0.3" layer="1" roundness="100"/>
<smd name="P$31" x="3.45" y="0.25" dx="0.95" dy="0.3" layer="1" roundness="100"/>
<smd name="P$32" x="3.45" y="0.75" dx="0.95" dy="0.3" layer="1" roundness="100"/>
<smd name="P$33" x="3.45" y="1.25" dx="0.95" dy="0.3" layer="1" roundness="100"/>
<smd name="P$34" x="3.45" y="1.75" dx="0.95" dy="0.3" layer="1" roundness="100"/>
<smd name="P$35" x="3.45" y="2.25" dx="0.95" dy="0.3" layer="1" roundness="100"/>
<smd name="P$36" x="3.45" y="2.75" dx="0.95" dy="0.3" layer="1" roundness="100"/>
<smd name="P$37" x="2.75" y="3.45" dx="0.95" dy="0.3" layer="1" roundness="100" rot="R90"/>
<smd name="P$38" x="2.25" y="3.45" dx="0.95" dy="0.3" layer="1" roundness="100" rot="R90"/>
<smd name="P$39" x="1.75" y="3.45" dx="0.95" dy="0.3" layer="1" roundness="100" rot="R90"/>
<smd name="P$40" x="1.25" y="3.45" dx="0.95" dy="0.3" layer="1" roundness="100" rot="R90"/>
<smd name="P$41" x="0.75" y="3.45" dx="0.95" dy="0.3" layer="1" roundness="100" rot="R90"/>
<smd name="P$42" x="0.25" y="3.45" dx="0.95" dy="0.3" layer="1" roundness="100" rot="R90"/>
<smd name="P$43" x="-0.25" y="3.45" dx="0.95" dy="0.3" layer="1" roundness="100" rot="R90"/>
<smd name="P$44" x="-0.75" y="3.45" dx="0.95" dy="0.3" layer="1" roundness="100" rot="R90"/>
<smd name="P$45" x="-1.25" y="3.45" dx="0.95" dy="0.3" layer="1" roundness="100" rot="R90"/>
<smd name="P$46" x="-1.75" y="3.45" dx="0.95" dy="0.3" layer="1" roundness="100" rot="R90"/>
<smd name="P$47" x="-2.25" y="3.45" dx="0.95" dy="0.3" layer="1" roundness="100" rot="R90"/>
<smd name="P$48" x="-2.75" y="3.45" dx="0.95" dy="0.3" layer="1" roundness="100" rot="R90"/>
<smd name="P$49" x="0" y="0" dx="5.5" dy="5.5" layer="1"/>
<text x="-0.75" y="1" size="0.3048" layer="25">&gt;NAME</text>
<text x="-0.65" y="-1.2" size="0.3048" layer="27">&gt;VALUE</text>
</package>
<package name="MCP73812">
<circle x="-1.11" y="-0.51" radius="0.2" width="0" layer="21"/>
<smd name="P$1" x="-0.95" y="-1.4" dx="1.1" dy="0.6" layer="1" rot="R90"/>
<smd name="P$2" x="0" y="-1.4" dx="1.1" dy="0.6" layer="1" rot="R90"/>
<smd name="P$3" x="0.95" y="-1.4" dx="1.1" dy="0.6" layer="1" rot="R90"/>
<smd name="P$4" x="0.95" y="1.4" dx="1.1" dy="0.6" layer="1" rot="R90"/>
<smd name="P$5" x="-0.95" y="1.4" dx="1.1" dy="0.6" layer="1" rot="R90"/>
<wire x1="-1.41" y1="-0.84" x2="1.42" y2="-0.84" width="0.127" layer="51"/>
<wire x1="1.42" y1="-0.84" x2="1.42" y2="0.84" width="0.127" layer="51"/>
<wire x1="1.42" y1="0.84" x2="-1.42" y2="0.84" width="0.127" layer="51"/>
<wire x1="-1.42" y1="0.84" x2="-1.42" y2="-0.84" width="0.127" layer="51"/>
</package>
<package name="LTST-N683EGBW">
<smd name="1(RED)" x="0.8" y="1.6" dx="1.6" dy="1.1" layer="1" rot="R90"/>
<smd name="2(+ANODE)" x="0.8" y="-1.5" dx="1.6" dy="1.1" layer="1" rot="R90"/>
<smd name="3(BLUE)" x="-0.8" y="-1.5" dx="1.6" dy="1.1" layer="1" rot="R90"/>
<smd name="4(GREEN)" x="-0.8" y="1.6" dx="1.6" dy="1.1" layer="1" rot="R90"/>
<wire x1="1.7" y1="1.6" x2="0.8" y2="1.6" width="0.127" layer="51"/>
<wire x1="0.8" y1="1.6" x2="-1.7" y2="1.6" width="0.127" layer="51"/>
<wire x1="-1.7" y1="1.6" x2="-1.7" y2="-1.6" width="0.127" layer="51"/>
<wire x1="-1.7" y1="-1.6" x2="1.7" y2="-1.6" width="0.127" layer="51"/>
<wire x1="1.7" y1="-1.6" x2="1.7" y2="0.7" width="0.127" layer="51"/>
<circle x="0" y="0" radius="1.204159375" width="0.127" layer="51"/>
<wire x1="1.7" y1="0.7" x2="1.7" y2="1.6" width="0.127" layer="51"/>
<wire x1="0.8" y1="1.6" x2="1.7" y2="0.7" width="0.127" layer="51"/>
<text x="2.1" y="-0.3" size="0.8128" layer="25">&gt;NAME</text>
<text x="-6.1" y="-0.4" size="0.8128" layer="27">&gt;VALUE</text>
</package>
<package name="SI7006-A20">
<smd name="P$1" x="-1.5" y="1" dx="1" dy="0.45" layer="1"/>
<smd name="P$2" x="-1.5" y="0" dx="1" dy="0.45" layer="1"/>
<smd name="P$3" x="-1.5" y="-1" dx="1" dy="0.45" layer="1"/>
<smd name="P$4" x="1.55" y="-1" dx="1" dy="0.45" layer="1"/>
<smd name="P$5" x="1.55" y="0" dx="1" dy="0.45" layer="1"/>
<smd name="P$6" x="1.55" y="1" dx="1" dy="0.45" layer="1"/>
<smd name="P$7" x="0.025" y="0" dx="2.45" dy="1.6" layer="1" rot="R90"/>
<circle x="0" y="0" radius="0.35" width="0.02" layer="51"/>
<wire x1="0.5" y1="0.6" x2="0.5" y2="-0.6" width="0.02" layer="51"/>
<wire x1="0.5" y1="-0.6" x2="-0.5" y2="-0.6" width="0.02" layer="51"/>
<wire x1="-0.5" y1="-0.6" x2="-0.5" y2="0.3" width="0.02" layer="51"/>
<wire x1="-0.5" y1="0.3" x2="-0.2" y2="0.6" width="0.02" layer="51"/>
<wire x1="-0.2" y1="0.6" x2="0.5" y2="0.6" width="0.02" layer="51"/>
<wire x1="-2" y1="-1.2" x2="-2" y2="1.2" width="0.127" layer="51"/>
<wire x1="-2" y1="1.2" x2="2.1" y2="1.2" width="0.127" layer="51"/>
<wire x1="2.1" y1="1.2" x2="2.1" y2="-1.2" width="0.127" layer="51"/>
<wire x1="2.1" y1="-1.2" x2="-2" y2="-1.2" width="0.127" layer="51"/>
<text x="-1.8" y="1.9" size="1.27" layer="25">&gt;NAME</text>
</package>
<package name="LSM6DS3US/LSM6DS3">
<smd name="P$1" x="-1.175" y="0.75" dx="0.45" dy="0.25" layer="1"/>
<smd name="P$2" x="-1.175" y="0.25" dx="0.45" dy="0.25" layer="1"/>
<smd name="P$3" x="-1.175" y="-0.25" dx="0.45" dy="0.25" layer="1"/>
<smd name="P$4" x="-1.175" y="-0.75" dx="0.45" dy="0.25" layer="1"/>
<smd name="P$5" x="-0.5" y="-0.925" dx="0.45" dy="0.25" layer="1" rot="R90"/>
<smd name="P$6" x="0" y="-0.925" dx="0.45" dy="0.25" layer="1" rot="R90"/>
<smd name="P$7" x="0.5" y="-0.925" dx="0.45" dy="0.25" layer="1" rot="R90"/>
<smd name="P$8" x="1.175" y="-0.75" dx="0.45" dy="0.25" layer="1" rot="R180"/>
<smd name="P$9" x="1.175" y="-0.25" dx="0.45" dy="0.25" layer="1" rot="R180"/>
<smd name="P$10" x="1.175" y="0.25" dx="0.45" dy="0.25" layer="1" rot="R180"/>
<smd name="P$11" x="1.175" y="0.75" dx="0.45" dy="0.25" layer="1" rot="R180"/>
<smd name="P$12" x="0.5" y="0.925" dx="0.45" dy="0.25" layer="1" rot="R270"/>
<smd name="P$13" x="0" y="0.925" dx="0.45" dy="0.25" layer="1" rot="R270"/>
<smd name="P$14" x="-0.5" y="0.925" dx="0.45" dy="0.25" layer="1" rot="R270"/>
<wire x1="-1.5" y1="1.25" x2="1.5" y2="1.25" width="0.05" layer="51"/>
<wire x1="-1.5" y1="-1.25" x2="1.5" y2="-1.25" width="0.05" layer="51"/>
<wire x1="-1.5" y1="1.25" x2="-1.5" y2="-1.25" width="0.05" layer="51"/>
<wire x1="1.5" y1="1.25" x2="1.5" y2="-1.25" width="0.05" layer="51"/>
<wire x1="-1.6" y1="1.05" x2="-1.6" y2="1.35" width="0.05" layer="51"/>
<wire x1="-1.6" y1="1.35" x2="-1.25" y2="1.35" width="0.05" layer="51"/>
<wire x1="-1.6" y1="-1.05" x2="-1.6" y2="-1.35" width="0.05" layer="51"/>
<wire x1="-1.6" y1="-1.35" x2="-1.25" y2="-1.35" width="0.05" layer="51"/>
<wire x1="1.6" y1="0.95" x2="1.6" y2="1.35" width="0.05" layer="51"/>
<wire x1="1.6" y1="1.35" x2="1.2" y2="1.35" width="0.05" layer="51"/>
<wire x1="1.6" y1="-1" x2="1.6" y2="-1.35" width="0.05" layer="51"/>
<wire x1="1.6" y1="-1.35" x2="1.2" y2="-1.35" width="0.05" layer="51"/>
<rectangle x1="-1.375" y1="0.65" x2="-0.975" y2="0.85" layer="51"/>
<rectangle x1="-1.375" y1="0.15" x2="-0.975" y2="0.35" layer="51"/>
<rectangle x1="-1.375" y1="-0.35" x2="-0.975" y2="-0.15" layer="51"/>
<rectangle x1="-1.375" y1="-0.85" x2="-0.975" y2="-0.65" layer="51"/>
<rectangle x1="0.975" y1="0.65" x2="1.375" y2="0.85" layer="51"/>
<rectangle x1="0.975" y1="0.15" x2="1.375" y2="0.35" layer="51"/>
<rectangle x1="0.975" y1="-0.35" x2="1.375" y2="-0.15" layer="51"/>
<rectangle x1="0.975" y1="-0.85" x2="1.375" y2="-0.65" layer="51"/>
<rectangle x1="-0.6" y1="0.725" x2="-0.4" y2="1.125" layer="51"/>
<rectangle x1="-0.1" y1="0.725" x2="0.1" y2="1.125" layer="51"/>
<rectangle x1="0.4" y1="0.725" x2="0.6" y2="1.125" layer="51"/>
<rectangle x1="0.4" y1="-1.125" x2="0.6" y2="-0.725" layer="51"/>
<rectangle x1="-0.1" y1="-1.125" x2="0.1" y2="-0.725" layer="51"/>
<rectangle x1="-0.6" y1="-1.125" x2="-0.4" y2="-0.725" layer="51"/>
<circle x="-0.78" y="0.6" radius="0.1" width="0.025" layer="51"/>
<text x="-2.61" y="-3.02" size="1.27" layer="25">&gt;NAME</text>
</package>
<package name="VEML6040">
<wire x1="-1" y1="0.625" x2="1" y2="0.625" width="0.01" layer="51"/>
<wire x1="-1" y1="-0.625" x2="1" y2="-0.625" width="0.01" layer="51"/>
<wire x1="1" y1="-0.625" x2="1" y2="0.625" width="0.01" layer="51"/>
<wire x1="-1" y1="-0.625" x2="-1" y2="0.625" width="0.01" layer="51"/>
<wire x1="0.475" y1="-0.15" x2="0.375" y2="-0.15" width="0.05" layer="25"/>
<wire x1="0.375" y1="-0.15" x2="0.375" y2="-0.25" width="0.05" layer="25"/>
<wire x1="0.475" y1="0.225" x2="0.475" y2="0.15" width="0.05" layer="25"/>
<wire x1="0.475" y1="0.15" x2="0.575" y2="0.15" width="0.05" layer="25"/>
<wire x1="-0.925" y1="0.675" x2="-1.05" y2="0.675" width="0.05" layer="25"/>
<wire x1="-1.05" y1="0.675" x2="-1.05" y2="0.575" width="0.05" layer="25"/>
<wire x1="-0.925" y1="-0.675" x2="-1.05" y2="-0.675" width="0.05" layer="25"/>
<wire x1="-1.05" y1="-0.675" x2="-1.05" y2="-0.575" width="0.05" layer="25"/>
<wire x1="0.95" y1="-0.675" x2="1.05" y2="-0.675" width="0.05" layer="25"/>
<wire x1="1.05" y1="-0.675" x2="1.05" y2="-0.6" width="0.05" layer="25"/>
<wire x1="0.925" y1="0.675" x2="1.05" y2="0.675" width="0.05" layer="25"/>
<wire x1="1.05" y1="0.675" x2="1.05" y2="0.6" width="0.05" layer="25"/>
<smd name="P$1" x="-0.95" y="0.35" dx="0.9" dy="0.35" layer="1"/>
<smd name="P$2" x="-0.95" y="-0.35" dx="0.9" dy="0.35" layer="1"/>
<smd name="P$3" x="0.9" y="-0.35" dx="1" dy="0.35" layer="1"/>
<smd name="P$4" x="0.95" y="0.35" dx="0.9" dy="0.35" layer="1"/>
<text x="-0.525" y="0.875" size="0.254" layer="25" ratio="0">&gt;NAME</text>
</package>
<package name="SPU0414HR5H-SB">
<smd name="P$1" x="0.85" y="1.31" dx="0.8" dy="0.8" layer="1" roundness="100"/>
<smd name="P$2" x="0.85" y="-1.15" dx="0.8" dy="0.8" layer="1" roundness="100"/>
<smd name="P$3" x="-0.85" y="-1.15" dx="0.8" dy="0.8" layer="1" roundness="100"/>
<smd name="P$4" x="-0.85" y="1.31" dx="0.8" dy="0.8" layer="1" roundness="100"/>
<wire x1="1.475" y1="1.96" x2="-1.475" y2="1.96" width="0.05" layer="51"/>
<wire x1="1.475" y1="-1.8" x2="-1.475" y2="-1.8" width="0.05" layer="51"/>
<wire x1="-1.475" y1="1.96" x2="-1.475" y2="-1.8" width="0.05" layer="51"/>
<wire x1="1.475" y1="1.96" x2="1.475" y2="-1.8" width="0.05" layer="51"/>
<circle x="0" y="0.776" radius="0.25" width="0.05" layer="51"/>
<text x="-3.29" y="2.44" size="1.27" layer="25">&gt;NAME</text>
</package>
<package name="MLX90393">
<circle x="-0.57" y="-0.41" radius="0.111803125" width="0.05" layer="21"/>
<wire x1="-1.5" y1="1.65" x2="1.5" y2="1.65" width="0.05" layer="51"/>
<wire x1="-1.5" y1="-1.35" x2="-1.5" y2="1.65" width="0.05" layer="51"/>
<wire x1="1.5" y1="-1.35" x2="-1.5" y2="-1.35" width="0.05" layer="51"/>
<wire x1="1.5" y1="1.65" x2="1.5" y2="-1.35" width="0.05" layer="51"/>
<smd name="1" x="-0.75" y="-1.1" dx="0.3" dy="0.5" layer="1"/>
<smd name="2" x="-0.25" y="-1.1" dx="0.3" dy="0.5" layer="1"/>
<smd name="3" x="0.25" y="-1.1" dx="0.3" dy="0.5" layer="1"/>
<smd name="4" x="0.75" y="-1.1" dx="0.3" dy="0.5" layer="1" rot="R180"/>
<smd name="5" x="1.25" y="-0.6" dx="0.3" dy="0.5" layer="1" rot="R90"/>
<smd name="6" x="1.25" y="-0.1" dx="0.3" dy="0.5" layer="1" rot="R90"/>
<smd name="7" x="1.25" y="0.4" dx="0.3" dy="0.5" layer="1" rot="R90"/>
<smd name="8" x="1.25" y="0.9" dx="0.3" dy="0.5" layer="1" rot="R270"/>
<smd name="9" x="0.75" y="1.4" dx="0.3" dy="0.5" layer="1" rot="R180"/>
<smd name="10" x="0.25" y="1.4" dx="0.3" dy="0.5" layer="1" rot="R180"/>
<smd name="11" x="-0.25" y="1.4" dx="0.3" dy="0.5" layer="1" rot="R180"/>
<smd name="12" x="-0.75" y="1.4" dx="0.3" dy="0.5" layer="1"/>
<smd name="13" x="-1.25" y="0.9" dx="0.3" dy="0.5" layer="1" rot="R270"/>
<smd name="14" x="-1.25" y="0.4" dx="0.3" dy="0.5" layer="1" rot="R270"/>
<smd name="15" x="-1.25" y="-0.1" dx="0.3" dy="0.5" layer="1" rot="R270"/>
<smd name="16" x="-1.25" y="-0.6" dx="0.3" dy="0.5" layer="1" rot="R90"/>
<text x="-2.55" y="2.3" size="1.016" layer="25">&gt;NAME</text>
<text x="-2.8" y="-2.95" size="1.016" layer="27">&gt;VALUE</text>
<polygon width="0.001" layer="1">
<vertex x="-1.5" y="1.05"/>
<vertex x="-1.8" y="1.05"/>
<vertex x="-1.8" y="0.75"/>
<vertex x="-1.5" y="0.75"/>
</polygon>
<polygon width="0.001" layer="1">
<vertex x="-1.5" y="0.55"/>
<vertex x="-1.8" y="0.55"/>
<vertex x="-1.8" y="0.25"/>
<vertex x="-1.5" y="0.25"/>
</polygon>
<polygon width="0.001" layer="1">
<vertex x="-1.5" y="0.05"/>
<vertex x="-1.8" y="0.05"/>
<vertex x="-1.8" y="-0.25"/>
<vertex x="-1.5" y="-0.25"/>
</polygon>
<polygon width="0.001" layer="1">
<vertex x="-1.5" y="-0.45"/>
<vertex x="-1.8" y="-0.45"/>
<vertex x="-1.8" y="-0.75"/>
<vertex x="-1.5" y="-0.75"/>
</polygon>
<polygon width="0.001" layer="1">
<vertex x="-0.9" y="-1.35"/>
<vertex x="-0.9" y="-1.65"/>
<vertex x="-0.6" y="-1.65"/>
<vertex x="-0.6" y="-1.35"/>
</polygon>
<polygon width="0.001" layer="1">
<vertex x="-0.4" y="-1.35"/>
<vertex x="-0.4" y="-1.65"/>
<vertex x="-0.1" y="-1.65"/>
<vertex x="-0.1" y="-1.35"/>
</polygon>
<polygon width="0.001" layer="1">
<vertex x="0.1" y="-1.35"/>
<vertex x="0.1" y="-1.65"/>
<vertex x="0.4" y="-1.65"/>
<vertex x="0.4" y="-1.35"/>
</polygon>
<polygon width="0.001" layer="1">
<vertex x="0.6" y="-1.35"/>
<vertex x="0.6" y="-1.65"/>
<vertex x="0.9" y="-1.65"/>
<vertex x="0.9" y="-1.35"/>
</polygon>
<polygon width="0.001" layer="1">
<vertex x="-0.9" y="1.65"/>
<vertex x="-0.9" y="1.95"/>
<vertex x="-0.6" y="1.95"/>
<vertex x="-0.6" y="1.65"/>
</polygon>
<polygon width="0.001" layer="1">
<vertex x="-0.4" y="1.65"/>
<vertex x="-0.4" y="1.95"/>
<vertex x="-0.1" y="1.95"/>
<vertex x="-0.1" y="1.65"/>
</polygon>
<polygon width="0.001" layer="1">
<vertex x="0.1" y="1.65"/>
<vertex x="0.1" y="1.95"/>
<vertex x="0.4" y="1.95"/>
<vertex x="0.4" y="1.65"/>
</polygon>
<polygon width="0.001" layer="1">
<vertex x="0.6" y="1.65"/>
<vertex x="0.6" y="1.95"/>
<vertex x="0.9" y="1.95"/>
<vertex x="0.9" y="1.65"/>
</polygon>
<polygon width="0.001" layer="1">
<vertex x="1.5" y="1.05"/>
<vertex x="1.8" y="1.05"/>
<vertex x="1.8" y="0.75"/>
<vertex x="1.5" y="0.75"/>
</polygon>
<polygon width="0.001" layer="1">
<vertex x="1.5" y="0.55"/>
<vertex x="1.8" y="0.55"/>
<vertex x="1.8" y="0.25"/>
<vertex x="1.5" y="0.25"/>
</polygon>
<polygon width="0.001" layer="1">
<vertex x="1.5" y="0.05"/>
<vertex x="1.8" y="0.05"/>
<vertex x="1.8" y="-0.25"/>
<vertex x="1.5" y="-0.25"/>
</polygon>
<polygon width="0.001" layer="1">
<vertex x="1.5" y="-0.45"/>
<vertex x="1.8" y="-0.45"/>
<vertex x="1.8" y="-0.75"/>
<vertex x="1.5" y="-0.75"/>
</polygon>
</package>
<package name="BMP280">
<smd name="P$1" x="0.8" y="1" dx="0.6" dy="0.35" layer="1"/>
<smd name="P$2" x="0.8" y="0.35" dx="0.6" dy="0.35" layer="1"/>
<smd name="P$3" x="0.8" y="-0.3" dx="0.6" dy="0.35" layer="1"/>
<smd name="P$4" x="0.8" y="-0.95" dx="0.6" dy="0.35" layer="1"/>
<smd name="P$5" x="-0.9" y="-0.95" dx="0.6" dy="0.35" layer="1"/>
<smd name="P$6" x="-0.9" y="-0.3" dx="0.6" dy="0.35" layer="1"/>
<smd name="P$7" x="-0.9" y="0.35" dx="0.6" dy="0.35" layer="1"/>
<smd name="P$8" x="-0.9" y="1" dx="0.6" dy="0.35" layer="1"/>
<text x="-1.1" y="-2.5" size="0.6096" layer="25">&gt;NAME</text>
<wire x1="-1.1" y1="1.4" x2="1" y2="1.4" width="0.05" layer="51"/>
<wire x1="1" y1="1.4" x2="1" y2="-1.4" width="0.05" layer="51"/>
<wire x1="1" y1="-1.4" x2="-1.1" y2="-1.4" width="0.05" layer="51"/>
<wire x1="-1.1" y1="-1.4" x2="-1.1" y2="1.4" width="0.05" layer="51"/>
<circle x="0.2" y="1" radius="0.2" width="0.05" layer="51"/>
</package>
<package name="VL53L0X">
<circle x="0.7875" y="0" radius="0.282840625" width="0.127" layer="21"/>
<circle x="-1.005" y="0" radius="0.1" width="0.127" layer="21"/>
<wire x1="2.2" y1="-1.2" x2="-2.2" y2="-1.2" width="0.127" layer="51"/>
<wire x1="-2.2" y1="-1.2" x2="-2.2" y2="1.2" width="0.127" layer="51"/>
<wire x1="-2.2" y1="1.2" x2="2.2" y2="1.2" width="0.127" layer="51"/>
<wire x1="2.2" y1="-1.2" x2="2.2" y2="1.2" width="0.127" layer="51"/>
<wire x1="-2" y1="-1.4" x2="-2.4" y2="-1.4" width="0.127" layer="21"/>
<wire x1="-2.4" y1="-1.4" x2="-2.4" y2="-1" width="0.127" layer="21"/>
<wire x1="-2.4" y1="1" x2="-2.4" y2="1.4" width="0.127" layer="21"/>
<wire x1="-2.4" y1="1.4" x2="-2" y2="1.4" width="0.127" layer="21"/>
<wire x1="2" y1="1.4" x2="2.4" y2="1.4" width="0.127" layer="21"/>
<wire x1="2.4" y1="1.4" x2="2.4" y2="1" width="0.127" layer="21"/>
<wire x1="2.4" y1="-1" x2="2.4" y2="-1.4" width="0.127" layer="21"/>
<wire x1="2.4" y1="-1.4" x2="2" y2="-1.4" width="0.127" layer="21"/>
<wire x1="2.032" y1="-1.016" x2="2.032" y2="-0.762" width="0.127" layer="21"/>
<wire x1="2.032" y1="-0.762" x2="2.286" y2="-0.762" width="0.127" layer="21"/>
<wire x1="2.286" y1="-0.762" x2="2.286" y2="-0.508" width="0.127" layer="21"/>
<smd name="P$1" x="1.6" y="-0.8" dx="0.5" dy="0.5" layer="1" rot="R180"/>
<smd name="P$2" x="0.8" y="-0.8" dx="0.5" dy="0.5" layer="1" rot="R180"/>
<smd name="P$3" x="0" y="-0.8" dx="0.5" dy="0.5" layer="1" rot="R180"/>
<smd name="P$4" x="-0.8" y="-0.8" dx="0.5" dy="0.5" layer="1" rot="R180"/>
<smd name="P$5" x="-1.6" y="-0.8" dx="0.5" dy="0.5" layer="1" rot="R180"/>
<smd name="P$6" x="-1.6" y="0" dx="0.5" dy="0.5" layer="1" rot="R180"/>
<smd name="P$7" x="-1.6" y="0.8" dx="0.5" dy="0.5" layer="1" rot="R180"/>
<smd name="P$8" x="-0.8" y="0.8" dx="0.5" dy="0.5" layer="1" rot="R180"/>
<smd name="P$9" x="0" y="0.8" dx="0.5" dy="0.5" layer="1" rot="R180"/>
<smd name="P$10" x="0.8" y="0.8" dx="0.5" dy="0.5" layer="1" rot="R180"/>
<smd name="P$11" x="1.6" y="0.8" dx="0.5" dy="0.5" layer="1" rot="R180"/>
<smd name="P$12" x="1.6" y="0" dx="0.5" dy="0.5" layer="1" rot="R180"/>
<text x="-2.17" y="1.781" size="0.4064" layer="25">&gt;NAME</text>
</package>
</packages>
</library>
</libraries>
<attributes>
</attributes>
<variantdefs>
</variantdefs>
<classes>
<class number="0" name="default" width="0" drill="0">
</class>
</classes>
<designrules name="default *">
<description language="de">&lt;b&gt;EAGLE Design Rules&lt;/b&gt;
&lt;p&gt;
Die Standard-Design-Rules sind so gewählt, dass sie für 
die meisten Anwendungen passen. Sollte ihre Platine 
besondere Anforderungen haben, treffen Sie die erforderlichen
Einstellungen hier und speichern die Design Rules unter 
einem neuen Namen ab.</description>
<description language="en">&lt;b&gt;EAGLE Design Rules&lt;/b&gt;
&lt;p&gt;
The default Design Rules have been set to cover
a wide range of applications. Your particular design
may have different requirements, so please make the
necessary adjustments and save your customized
design rules under a new name.</description>
<param name="layerSetup" value="(1*16)"/>
<param name="mtCopper" value="0.035mm 0.035mm 0.035mm 0.035mm 0.035mm 0.035mm 0.035mm 0.035mm 0.035mm 0.035mm 0.035mm 0.035mm 0.035mm 0.035mm 0.035mm 0.035mm"/>
<param name="mtIsolate" value="1.5mm 0.15mm 0.2mm 0.15mm 0.2mm 0.15mm 0.2mm 0.15mm 0.2mm 0.15mm 0.2mm 0.15mm 0.2mm 0.15mm 0.2mm"/>
<param name="mdWireWire" value="6mil"/>
<param name="mdWirePad" value="6mil"/>
<param name="mdWireVia" value="6mil"/>
<param name="mdPadPad" value="6mil"/>
<param name="mdPadVia" value="6mil"/>
<param name="mdViaVia" value="6mil"/>
<param name="mdSmdPad" value="6mil"/>
<param name="mdSmdVia" value="6mil"/>
<param name="mdSmdSmd" value="6mil"/>
<param name="mdViaViaSameLayer" value="8mil"/>
<param name="mnLayersViaInSmd" value="2"/>
<param name="mdCopperDimension" value="6mil"/>
<param name="mdDrill" value="14mil"/>
<param name="mdSmdStop" value="0mil"/>
<param name="msWidth" value="10mil"/>
<param name="msDrill" value="0.3mm"/>
<param name="msMicroVia" value="9.99mm"/>
<param name="msBlindViaRatio" value="0.5"/>
<param name="rvPadTop" value="0.25"/>
<param name="rvPadInner" value="0.25"/>
<param name="rvPadBottom" value="0.25"/>
<param name="rvViaOuter" value="0.25"/>
<param name="rvViaInner" value="0.25"/>
<param name="rvMicroViaOuter" value="0.25"/>
<param name="rvMicroViaInner" value="0.25"/>
<param name="rlMinPadTop" value="10mil"/>
<param name="rlMaxPadTop" value="20mil"/>
<param name="rlMinPadInner" value="10mil"/>
<param name="rlMaxPadInner" value="20mil"/>
<param name="rlMinPadBottom" value="10mil"/>
<param name="rlMaxPadBottom" value="20mil"/>
<param name="rlMinViaOuter" value="8mil"/>
<param name="rlMaxViaOuter" value="20mil"/>
<param name="rlMinViaInner" value="8mil"/>
<param name="rlMaxViaInner" value="20mil"/>
<param name="rlMinMicroViaOuter" value="4mil"/>
<param name="rlMaxMicroViaOuter" value="20mil"/>
<param name="rlMinMicroViaInner" value="4mil"/>
<param name="rlMaxMicroViaInner" value="20mil"/>
<param name="psTop" value="-1"/>
<param name="psBottom" value="-1"/>
<param name="psFirst" value="-1"/>
<param name="psElongationLong" value="100"/>
<param name="psElongationOffset" value="100"/>
<param name="mvStopFrame" value="1"/>
<param name="mvCreamFrame" value="0"/>
<param name="mlMinStopFrame" value="6mil"/>
<param name="mlMaxStopFrame" value="6mil"/>
<param name="mlMinCreamFrame" value="0mil"/>
<param name="mlMaxCreamFrame" value="6mil"/>
<param name="mlViaStopLimit" value="0mil"/>
<param name="srRoundness" value="0"/>
<param name="srMinRoundness" value="0mil"/>
<param name="srMaxRoundness" value="0mil"/>
<param name="slThermalIsolate" value="10mil"/>
<param name="slThermalsForVias" value="0"/>
<param name="dpMaxLengthDifference" value="10mm"/>
<param name="dpGapFactor" value="2.5"/>
<param name="checkAngle" value="0"/>
<param name="checkFont" value="1"/>
<param name="checkRestrict" value="1"/>
<param name="checkStop" value="0"/>
<param name="checkValues" value="0"/>
<param name="useDiameter" value="13"/>
<param name="maxErrors" value="50"/>
</designrules>
<autorouter>
<pass name="Default">
<param name="RoutingGrid" value="50mil"/>
<param name="AutoGrid" value="1"/>
<param name="Efforts" value="2"/>
<param name="TopRouterVariant" value="1"/>
<param name="tpViaShape" value="round"/>
<param name="PrefDir.1" value="a"/>
<param name="PrefDir.2" value="0"/>
<param name="PrefDir.3" value="0"/>
<param name="PrefDir.4" value="0"/>
<param name="PrefDir.5" value="0"/>
<param name="PrefDir.6" value="0"/>
<param name="PrefDir.7" value="0"/>
<param name="PrefDir.8" value="0"/>
<param name="PrefDir.9" value="0"/>
<param name="PrefDir.10" value="0"/>
<param name="PrefDir.11" value="0"/>
<param name="PrefDir.12" value="0"/>
<param name="PrefDir.13" value="0"/>
<param name="PrefDir.14" value="0"/>
<param name="PrefDir.15" value="0"/>
<param name="PrefDir.16" value="a"/>
<param name="cfVia" value="8"/>
<param name="cfNonPref" value="5"/>
<param name="cfChangeDir" value="2"/>
<param name="cfOrthStep" value="2"/>
<param name="cfDiagStep" value="3"/>
<param name="cfExtdStep" value="0"/>
<param name="cfBonusStep" value="1"/>
<param name="cfMalusStep" value="1"/>
<param name="cfPadImpact" value="4"/>
<param name="cfSmdImpact" value="4"/>
<param name="cfBusImpact" value="0"/>
<param name="cfHugging" value="3"/>
<param name="cfAvoid" value="4"/>
<param name="cfPolygon" value="10"/>
<param name="cfBase.1" value="0"/>
<param name="cfBase.2" value="1"/>
<param name="cfBase.3" value="1"/>
<param name="cfBase.4" value="1"/>
<param name="cfBase.5" value="1"/>
<param name="cfBase.6" value="1"/>
<param name="cfBase.7" value="1"/>
<param name="cfBase.8" value="1"/>
<param name="cfBase.9" value="1"/>
<param name="cfBase.10" value="1"/>
<param name="cfBase.11" value="1"/>
<param name="cfBase.12" value="1"/>
<param name="cfBase.13" value="1"/>
<param name="cfBase.14" value="1"/>
<param name="cfBase.15" value="1"/>
<param name="cfBase.16" value="0"/>
<param name="mnVias" value="20"/>
<param name="mnSegments" value="9999"/>
<param name="mnExtdSteps" value="9999"/>
<param name="mnRipupLevel" value="10"/>
<param name="mnRipupSteps" value="100"/>
<param name="mnRipupTotal" value="100"/>
</pass>
<pass name="Follow-me" refer="Default" active="yes">
</pass>
<pass name="Busses" refer="Default" active="yes">
<param name="cfNonPref" value="4"/>
<param name="cfBusImpact" value="4"/>
<param name="cfHugging" value="0"/>
<param name="mnVias" value="0"/>
</pass>
<pass name="Route" refer="Default" active="yes">
</pass>
<pass name="Optimize1" refer="Default" active="yes">
<param name="cfVia" value="99"/>
<param name="cfExtdStep" value="10"/>
<param name="cfHugging" value="1"/>
<param name="mnExtdSteps" value="1"/>
<param name="mnRipupLevel" value="0"/>
</pass>
<pass name="Optimize2" refer="Optimize1" active="yes">
<param name="cfNonPref" value="0"/>
<param name="cfChangeDir" value="6"/>
<param name="cfExtdStep" value="0"/>
<param name="cfBonusStep" value="2"/>
<param name="cfMalusStep" value="2"/>
<param name="cfPadImpact" value="2"/>
<param name="cfSmdImpact" value="2"/>
<param name="cfHugging" value="0"/>
</pass>
<pass name="Optimize3" refer="Optimize2" active="yes">
<param name="cfChangeDir" value="8"/>
<param name="cfPadImpact" value="0"/>
<param name="cfSmdImpact" value="0"/>
</pass>
<pass name="Optimize4" refer="Optimize3" active="yes">
<param name="cfChangeDir" value="25"/>
</pass>
</autorouter>
<elements>
<element name="C1" library="Limpet" package="C0402" value="100n" x="13.37" y="27.5" smashed="yes">
<attribute name="NAME" x="13.175" y="28.185" size="0.4" layer="21"/>
</element>
<element name="C10" library="Limpet" package="C0402" value="100n" x="5.83" y="25.5" smashed="yes">
<attribute name="NAME" x="6.525" y="26.585" size="0.4" layer="21" rot="R180"/>
</element>
<element name="C11" library="Limpet" package="C0402" value="0.47u" x="2.35" y="23.5" smashed="yes">
<attribute name="NAME" x="2.865" y="24.585" size="0.4" layer="21" rot="R180"/>
</element>
<element name="C12" library="Limpet" package="C0402" value="100n" x="7.5" y="29.5" smashed="yes">
<attribute name="NAME" x="7.995" y="30.545" size="0.4" layer="21" rot="R180"/>
</element>
<element name="C13" library="Limpet" package="C0402" value="100n" x="5.83" y="27.5" smashed="yes">
<attribute name="NAME" x="8.055" y="28.525" size="0.4" layer="21" rot="R180"/>
</element>
<element name="C14" library="Limpet" package="C0402" value="100n" x="9.67" y="27.5" smashed="yes">
<attribute name="NAME" x="9.685" y="26.535" size="0.4" layer="21"/>
</element>
<element name="C15" library="Limpet" package="C0402" value="100n" x="9.67" y="25.5" smashed="yes">
<attribute name="NAME" x="9.205" y="24.465" size="0.4" layer="21"/>
</element>
<element name="C16" library="Limpet" package="C0402" value="100n" x="2.77" y="31.5" smashed="yes">
<attribute name="NAME" x="3.565" y="32.515" size="0.4" layer="21" rot="R180"/>
</element>
<element name="C17" library="Limpet" package="C0402" value="4.7u" x="2.39" y="29.5" smashed="yes">
<attribute name="NAME" x="3.345" y="30.525" size="0.4" layer="21" rot="R180"/>
</element>
<element name="C18" library="Limpet" package="C0402" value="1u" x="6.57" y="33.9" smashed="yes" rot="R180">
<attribute name="NAME" x="7.065" y="34.895" size="0.4" layer="21" rot="R180"/>
</element>
<element name="C19" library="Limpet" package="C0402" value="1u" x="11" y="41" smashed="yes">
<attribute name="NAME" x="10.485" y="39.905" size="0.4064" layer="21"/>
</element>
<element name="C2" library="Limpet" package="C0402" value="100n" x="13.37" y="25.5" smashed="yes">
<attribute name="NAME" x="13.195" y="26.205" size="0.4" layer="21"/>
</element>
<element name="C20" library="Limpet" package="C0402" value="12p" x="11.5" y="23.5" smashed="yes">
<attribute name="NAME" x="11.985" y="24.545" size="0.4" layer="21" rot="R180"/>
</element>
<element name="C21" library="Limpet" package="C0402" value="12p" x="7.5" y="23.5" smashed="yes">
<attribute name="NAME" x="7.985" y="24.545" size="0.4" layer="21" rot="R180"/>
</element>
<element name="C3" library="Limpet" package="C0402" value="100n" x="11.5" y="29.5" smashed="yes">
<attribute name="NAME" x="11.835" y="30.545" size="0.4" layer="21" rot="R180"/>
</element>
<element name="C4" library="Limpet" package="C0402" value="10u" x="3.07" y="33.9" smashed="yes">
<attribute name="NAME" x="3.405" y="34.895" size="0.4" layer="21" rot="R180"/>
</element>
<element name="C5" library="Limpet" package="C0402" value="10u" x="6.47" y="31.5" smashed="yes">
<attribute name="NAME" x="7.645" y="32.505" size="0.4" layer="21" rot="R180"/>
</element>
<element name="C6" library="Limpet" package="C0402" value="1u" x="29.97" y="19.65" smashed="yes">
<attribute name="NAME" x="32.305" y="20.415" size="0.4" layer="21" rot="R180"/>
</element>
<element name="C7" library="Limpet" package="C0402" value="100n" x="10.47" y="31.5" smashed="yes">
<attribute name="NAME" x="11.075" y="32.495" size="0.4" layer="21" rot="R180"/>
</element>
<element name="C8" library="Limpet" package="C0402" value="100n" x="2.13" y="27.5" smashed="yes">
<attribute name="NAME" x="2.555" y="28.495" size="0.4" layer="21" rot="R180"/>
</element>
<element name="C9" library="Limpet" package="C0402" value="100n" x="2.13" y="25.5" smashed="yes">
<attribute name="NAME" x="2.525" y="26.565" size="0.4" layer="21" rot="R180"/>
</element>
<element name="J1" library="Limpet" package="PICO-5" value="" x="46.17" y="30" smashed="yes" rot="R102">
<attribute name="NAME" x="45.731946875" y="34.470328125" size="0.4" layer="21" rot="R192"/>
</element>
<element name="J2" library="Limpet" package="SMD_HEADER(1X02)" value="SMD_HEADER(1X02)" x="11.1" y="45.6" smashed="yes" rot="R221">
<attribute name="NAME" x="10.075790625" y="45.512971875" size="0.4" layer="21" ratio="10" rot="R221"/>
</element>
<element name="J3" library="Limpet" package="BK-877" value="BK-877(BATTERY_HOLDER)" x="8.3" y="35.93" smashed="yes">
<attribute name="NAME" x="25.608" y="46.034" size="0.4" layer="21"/>
</element>
<element name="J4" library="Limpet" package="2X4" value="" x="15.93" y="6.42" smashed="yes" rot="R151.5">
<attribute name="NAME" x="17.885725" y="8.96609375" size="0.4" layer="21" ratio="10" rot="R331.5"/>
<attribute name="VALUE" x="22.515334375" y="7.902353125" size="1.27" layer="27" rot="R151.5"/>
</element>
<element name="Q1" library="Limpet" package="CM7V-T1A" value="CM7V-T1A" x="10.09" y="20.95" smashed="yes">
<attribute name="NAME" x="9.91" y="19.17" size="0.4" layer="21"/>
</element>
<element name="R1" library="Limpet" package="R0402" value="330" x="25.4" y="20.34" smashed="yes" rot="R180">
<attribute name="NAME" x="24.495" y="21.375" size="0.4" layer="21" rot="R180"/>
</element>
<element name="R2" library="Limpet" package="R0402" value="10k" x="34.84" y="14.35" smashed="yes" rot="R180">
<attribute name="NAME" x="37.115" y="15.155" size="0.4" layer="21" rot="R180"/>
</element>
<element name="R3" library="Limpet" package="R0402" value="10k" x="36.22" y="17.08" smashed="yes">
<attribute name="NAME" x="36.215" y="18.135" size="0.4" layer="21" rot="R180"/>
</element>
<element name="R4" library="Limpet" package="R0402" value="10k" x="37.84" y="7.01" smashed="yes" rot="R90">
<attribute name="NAME" x="38.945" y="5.045" size="0.4" layer="21" rot="R90"/>
</element>
<element name="R5" library="Limpet" package="R0402" value="10k" x="24.69" y="4.03" smashed="yes" rot="R90">
<attribute name="NAME" x="23.665" y="4.535" size="0.4" layer="21" rot="R270"/>
</element>
<element name="R6" library="Limpet" package="R0402" value="10k" x="29.9" y="6.25" smashed="yes" rot="R270">
<attribute name="NAME" x="28.885" y="6.255" size="0.4" layer="21" rot="R270"/>
</element>
<element name="R7" library="Limpet" package="R0402" value="7.15k" x="4" y="36" smashed="yes" rot="R180">
<attribute name="NAME" x="4.545" y="37.055" size="0.4064" layer="21" rot="R180"/>
</element>
<element name="U1" library="Limpet" package="SAMD21G" value="SAMD21G(MCU)" x="26" y="14" smashed="yes">
<attribute name="NAME" x="21.18" y="18.31" size="0.4" layer="21"/>
<attribute name="VALUE" x="24.64" y="12.72" size="0.3048" layer="27"/>
</element>
<element name="U10" library="Limpet" package="MCP73812" value="MCP73812(BATT_CHARGER)" x="6.5" y="39.15"/>
<element name="U2" library="Limpet" package="LTST-N683EGBW" value="LTST-N683EGBW(RGB-LED)" x="8.12" y="13.22" smashed="yes" rot="R270">
<attribute name="NAME" x="8.68" y="10.31" size="0.4" layer="21"/>
</element>
<element name="U3" library="Limpet" package="SI7006-A20" value="SI7006-A20(TEMP/HUMIDITY)" x="47.41" y="20.61" smashed="yes" rot="R90">
<attribute name="NAME" x="45.41" y="20.27" size="0.4" layer="21" rot="R90"/>
</element>
<element name="U4" library="Limpet" package="LSM6DS3US/LSM6DS3" value="LSM6DS3US/LSM6DS3(IMU)" x="40.7" y="9.09" smashed="yes" rot="R180">
<attribute name="NAME" x="38.86" y="7.13" size="0.4" layer="21"/>
</element>
<element name="U5" library="Limpet" package="VEML6040" value="VEML6040(OPTICAL)" x="44.01" y="12.32" smashed="yes" rot="R180">
<attribute name="NAME" x="43.815" y="13.675" size="0.4" layer="21" ratio="0" rot="R180"/>
</element>
<element name="U6" library="Limpet" package="SPU0414HR5H-SB" value="SPU0414HR5H-SB(SOUND)" x="4.47" y="18.33" smashed="yes" rot="R270">
<attribute name="NAME" x="6" y="20.51" size="0.4" layer="21"/>
</element>
<element name="U7" library="Limpet" package="MLX90393" value="" x="34.28" y="5.35" smashed="yes" rot="R180">
<attribute name="NAME" x="33.96" y="2.59" size="0.4" layer="21"/>
<attribute name="VALUE" x="37.08" y="8.3" size="1.016" layer="27" rot="R180"/>
</element>
<element name="U8" library="Limpet" package="BMP280" value="BMP280(PRESSURE)" x="45.88" y="15.86" smashed="yes" rot="R270">
<attribute name="NAME" x="43.82" y="17.8" size="0.4" layer="21" rot="R270"/>
</element>
<element name="U9" library="Limpet" package="VL53L0X" value="VL53L0X(DISTANCE)" x="27.09" y="4.8" smashed="yes" rot="R270">
<attribute name="NAME" x="24.921" y="7.28" size="0.4" layer="21" rot="R270"/>
</element>
</elements>
<signals>
<signal name="GND">
<contactref element="U1" pad="P$5"/>
<contactref element="U1" pad="P$42"/>
<contactref element="U1" pad="P$49"/>
<contactref element="U1" pad="P$35"/>
<contactref element="U1" pad="P$18"/>
<contactref element="C1" pad="2"/>
<contactref element="C4" pad="2"/>
<contactref element="C2" pad="2"/>
<contactref element="C5" pad="2"/>
<contactref element="C6" pad="2"/>
<contactref element="C3" pad="2"/>
<contactref element="J1" pad="P$1"/>
<contactref element="J3" pad="P$3"/>
<contactref element="C18" pad="2"/>
<contactref element="R7" pad="1"/>
<contactref element="U10" pad="P$2"/>
<contactref element="C19" pad="2"/>
<contactref element="C7" pad="2"/>
<contactref element="U3" pad="P$2"/>
<contactref element="U3" pad="P$7"/>
<contactref element="U5" pad="P$1"/>
<contactref element="C10" pad="2"/>
<contactref element="U7" pad="13"/>
<contactref element="C12" pad="2"/>
<contactref element="C13" pad="2"/>
<contactref element="U7" pad="12"/>
<contactref element="U7" pad="11"/>
<contactref element="U8" pad="P$7"/>
<contactref element="C14" pad="2"/>
<contactref element="C15" pad="2"/>
<contactref element="U8" pad="P$1"/>
<contactref element="U8" pad="P$5"/>
<contactref element="U9" pad="P$2"/>
<contactref element="U9" pad="P$12"/>
<contactref element="U9" pad="P$6"/>
<contactref element="U9" pad="P$4"/>
<contactref element="U9" pad="P$3"/>
<contactref element="C17" pad="2"/>
<contactref element="C16" pad="2"/>
<contactref element="U6" pad="P$2"/>
<contactref element="C11" pad="1"/>
<contactref element="U4" pad="P$7"/>
<contactref element="U4" pad="P$6"/>
<contactref element="C8" pad="2"/>
<contactref element="U4" pad="P$2"/>
<contactref element="U4" pad="P$3"/>
<contactref element="C9" pad="2"/>
<contactref element="J2" pad="P$1"/>
<contactref element="C20" pad="1"/>
<contactref element="C21" pad="1"/>
<contactref element="J4" pad="1"/>
<polygon width="0.254" layer="1">
<vertex x="7" y="45" curve="-90"/>
<vertex x="45" y="45" curve="-90"/>
<vertex x="45" y="7" curve="-90"/>
<vertex x="7" y="7" curve="-90"/>
</polygon>
<polygon width="0.254" layer="16">
<vertex x="6" y="46" curve="-90"/>
<vertex x="45" y="47" curve="-90"/>
<vertex x="46" y="6" curve="-90"/>
<vertex x="6" y="6" curve="-90"/>
</polygon>
<wire x1="22.55" y1="14.75" x2="25.25" y2="14.75" width="0.254" layer="1"/>
<wire x1="25.25" y1="14.75" x2="26" y2="14" width="0.254" layer="1"/>
<wire x1="26.25" y1="17.45" x2="26.25" y2="14.25" width="0.254" layer="1"/>
<wire x1="26.25" y1="14.25" x2="26" y2="14" width="0.254" layer="1"/>
<wire x1="25.75" y1="10.55" x2="25.75" y2="13.75" width="0.254" layer="1"/>
<wire x1="25.75" y1="13.75" x2="26" y2="14" width="0.254" layer="1"/>
<via x="31.81" y="15.81" extent="1-16" drill="0.4"/>
<via x="33.13" y="19.62" extent="1-16" drill="0.4"/>
<wire x1="29.45" y1="16.25" x2="28.25" y2="16.25" width="0.254" layer="1"/>
<wire x1="28.25" y1="16.25" x2="26" y2="14" width="0.254" layer="1"/>
<via x="27.8" y="9.14" extent="1-16" drill="0.4"/>
<via x="26.66" y="1.58" extent="1-16" drill="0.4"/>
<wire x1="34.53" y1="3.95" x2="35.03" y2="3.95" width="0.254" layer="1"/>
<wire x1="35.03" y1="3.95" x2="35.53" y2="4.45" width="0.254" layer="1"/>
<via x="43.11" y="16.83" extent="1-16" drill="0.4"/>
<wire x1="40.2" y1="10.015" x2="40.7" y2="10.015" width="0.254" layer="1"/>
<wire x1="41.875" y1="9.34" x2="41.875" y2="8.84" width="0.254" layer="1"/>
<via x="12" y="42.7" extent="1-16" drill="0.4"/>
<via x="40.53" y="42.7" extent="1-16" drill="0.4"/>
<via x="4.92" y="29.65" extent="1-16" drill="0.4"/>
<via x="6.69" y="35.7" extent="1-16" drill="0.4"/>
<via x="43.2" y="9.75" extent="1-16" drill="0.4"/>
<via x="37.27" y="4.66" extent="1-16" drill="0.4"/>
<via x="21.62" y="7.34" extent="1-16" drill="0.4"/>
<wire x1="35.53" y1="4.45" x2="37.06" y2="4.45" width="0.254" layer="1"/>
<wire x1="37.06" y1="4.45" x2="37.27" y2="4.66" width="0.254" layer="1"/>
<via x="38.91" y="11.28" extent="1-16" drill="0.4"/>
<wire x1="37.27" y1="4.66" x2="34.97" y2="2.36" width="0.254" layer="16"/>
<wire x1="34.97" y1="2.36" x2="34.24" y2="2.36" width="0.254" layer="16"/>
<wire x1="34.24" y1="2.36" x2="33.46" y2="1.58" width="0.254" layer="16"/>
<wire x1="33.46" y1="1.58" x2="26.66" y2="1.58" width="0.254" layer="16"/>
<wire x1="41.875" y1="9.34" x2="42.79" y2="9.34" width="0.254" layer="1"/>
<wire x1="42.79" y1="9.34" x2="43.2" y2="9.75" width="0.254" layer="1"/>
<wire x1="40.2" y1="10.015" x2="40.2" y2="10.63" width="0.254" layer="1"/>
<wire x1="40.2" y1="10.63" x2="39.77" y2="11.06" width="0.254" layer="1"/>
<wire x1="39.77" y1="11.06" x2="39.13" y2="11.06" width="0.254" layer="1"/>
<wire x1="39.13" y1="11.06" x2="38.91" y2="11.28" width="0.254" layer="1"/>
<via x="44.91" y="10.83" extent="1-16" drill="0.4"/>
</signal>
<signal name="N$5">
<contactref element="C6" pad="1"/>
<contactref element="U1" pad="P$43"/>
<wire x1="25.75" y1="17.45" x2="25.75" y2="18.19" width="0.254" layer="1"/>
<wire x1="25.75" y1="18.19" x2="26.33" y2="18.77" width="0.254" layer="1"/>
<wire x1="26.33" y1="18.77" x2="26.96" y2="18.77" width="0.254" layer="1"/>
<wire x1="26.96" y1="18.77" x2="27.84" y2="19.65" width="0.254" layer="1"/>
<wire x1="27.84" y1="19.65" x2="29.32" y2="19.65" width="0.254" layer="1"/>
</signal>
<signal name="RESET">
<contactref element="U1" pad="P$40"/>
<contactref element="J1" pad="P$2"/>
<wire x1="27.25" y1="17.45" x2="27.25" y2="18.19" width="0.254" layer="1"/>
<wire x1="27.25" y1="18.19" x2="27.6" y2="18.54" width="0.254" layer="1"/>
<wire x1="27.6" y1="18.54" x2="34.14" y2="18.54" width="0.254" layer="1"/>
<wire x1="34.14" y1="18.54" x2="44.3773125" y2="28.7773125" width="0.254" layer="1"/>
<wire x1="44.3773125" y1="28.7773125" x2="46.4298875" y2="28.7773125" width="0.254" layer="1"/>
</signal>
<signal name="ESP_RX">
<contactref element="U1" pad="P$15"/>
<contactref element="J4" pad="7"/>
<wire x1="13.187696875" y1="9.354071875" x2="14.303625" y2="10.47" width="0.254" layer="1"/>
<wire x1="14.303625" y1="10.47" x2="14.75" y2="10.47" width="0.254" layer="1"/>
<wire x1="14.75" y1="10.47" x2="15.19" y2="10.03" width="0.254" layer="1"/>
<wire x1="15.19" y1="10.03" x2="18.71" y2="10.03" width="0.254" layer="1"/>
<wire x1="18.71" y1="10.03" x2="20.4" y2="8.34" width="0.254" layer="1"/>
<wire x1="20.4" y1="8.34" x2="23.47" y2="8.34" width="0.254" layer="1"/>
<wire x1="23.47" y1="8.34" x2="24.25" y2="9.12" width="0.254" layer="1"/>
<wire x1="24.25" y1="9.12" x2="24.25" y2="10.55" width="0.254" layer="1"/>
</signal>
<signal name="ESP_TX">
<contactref element="U1" pad="P$16"/>
<contactref element="J4" pad="2"/>
<wire x1="18.6723" y1="3.485925" x2="21.025925" y2="3.485925" width="0.254" layer="1"/>
<wire x1="21.025925" y1="3.485925" x2="22.29" y2="4.75" width="0.254" layer="1"/>
<wire x1="22.29" y1="4.75" x2="22.29" y2="6.23" width="0.254" layer="1"/>
<wire x1="22.29" y1="6.23" x2="24.74" y2="8.68" width="0.254" layer="1"/>
<wire x1="24.74" y1="8.68" x2="24.74" y2="10.54" width="0.254" layer="1"/>
<wire x1="24.74" y1="10.54" x2="24.75" y2="10.55" width="0.254" layer="1"/>
</signal>
<signal name="RGB_RED">
<contactref element="U2" pad="1(RED)"/>
<contactref element="U1" pad="P$14"/>
<wire x1="9.72" y1="12.42" x2="14.32" y2="12.42" width="0.254" layer="1"/>
<wire x1="14.32" y1="12.42" x2="16.16" y2="10.58" width="0.254" layer="1"/>
<wire x1="16.16" y1="10.58" x2="19.6" y2="10.58" width="0.254" layer="1"/>
<wire x1="19.6" y1="10.58" x2="21.23" y2="8.95" width="0.254" layer="1"/>
<wire x1="21.23" y1="8.95" x2="23.28" y2="8.95" width="0.254" layer="1"/>
<wire x1="23.28" y1="8.95" x2="23.77" y2="9.44" width="0.254" layer="1"/>
<wire x1="23.77" y1="9.44" x2="23.77" y2="10.53" width="0.254" layer="1"/>
<wire x1="23.77" y1="10.53" x2="23.75" y2="10.55" width="0.254" layer="1"/>
</signal>
<signal name="RGB_GREEN">
<contactref element="U2" pad="4(GREEN)"/>
<contactref element="U1" pad="P$12"/>
<wire x1="9.72" y1="14.02" x2="14.08" y2="14.02" width="0.254" layer="1"/>
<wire x1="14.08" y1="14.02" x2="16.86" y2="11.24" width="0.254" layer="1"/>
<wire x1="16.86" y1="11.24" x2="22.54" y2="11.24" width="0.254" layer="1"/>
<wire x1="22.54" y1="11.24" x2="22.55" y2="11.25" width="0.254" layer="1"/>
</signal>
<signal name="RGB_BLUE">
<contactref element="U2" pad="3(BLUE)"/>
<contactref element="U1" pad="P$11"/>
<wire x1="6.62" y1="14.02" x2="6.62" y2="15.19" width="0.254" layer="1"/>
<wire x1="6.62" y1="15.19" x2="7.23" y2="15.8" width="0.254" layer="1"/>
<wire x1="7.23" y1="15.8" x2="13.56" y2="15.8" width="0.254" layer="1"/>
<wire x1="13.56" y1="15.8" x2="17.6" y2="11.76" width="0.254" layer="1"/>
<wire x1="17.6" y1="11.76" x2="22.54" y2="11.76" width="0.254" layer="1"/>
<wire x1="22.54" y1="11.76" x2="22.55" y2="11.75" width="0.254" layer="1"/>
</signal>
<signal name="SWCLK">
<contactref element="J1" pad="P$3"/>
<contactref element="U1" pad="P$45"/>
<contactref element="R1" pad="2"/>
<wire x1="24.75" y1="17.45" x2="24.75" y2="20.34" width="0.254" layer="1"/>
<wire x1="24.75" y1="20.34" x2="24.75" y2="21.16" width="0.254" layer="1"/>
<wire x1="24.75" y1="21.16" x2="25.1" y2="21.51" width="0.254" layer="1"/>
<wire x1="25.1" y1="21.51" x2="32.38" y2="21.51" width="0.254" layer="1"/>
<wire x1="32.38" y1="21.51" x2="40.87" y2="30" width="0.254" layer="1"/>
<wire x1="40.87" y1="30" x2="46.17" y2="30" width="0.254" layer="1"/>
</signal>
<signal name="SWDIO">
<contactref element="J1" pad="P$4"/>
<contactref element="U1" pad="P$46"/>
<wire x1="24.25" y1="17.45" x2="24.25" y2="18.45" width="0.254" layer="1"/>
<wire x1="24.25" y1="18.45" x2="22.65" y2="20.05" width="0.254" layer="1"/>
<wire x1="22.65" y1="20.05" x2="22.65" y2="21.54" width="0.254" layer="1"/>
<wire x1="22.65" y1="21.54" x2="23.27" y2="22.16" width="0.254" layer="1"/>
<wire x1="23.27" y1="22.16" x2="31.94" y2="22.16" width="0.254" layer="1"/>
<wire x1="31.94" y1="22.16" x2="41.002684375" y2="31.222684375" width="0.254" layer="1"/>
<wire x1="41.002684375" y1="31.222684375" x2="45.910109375" y2="31.222684375" width="0.254" layer="1"/>
</signal>
<signal name="CHARGER_SUPPLY">
<contactref element="J2" pad="P$2"/>
<contactref element="U10" pad="P$1"/>
<contactref element="U10" pad="P$4"/>
<contactref element="C19" pad="1"/>
<wire x1="8.654740625" y1="43.474365625" x2="10.35" y2="41.77910625" width="0.254" layer="1"/>
<wire x1="10.35" y1="41.77910625" x2="10.35" y2="41" width="0.254" layer="1"/>
<wire x1="10.35" y1="41" x2="9.09" y2="41" width="0.254" layer="1"/>
<wire x1="9.09" y1="41" x2="8.63" y2="40.54" width="0.254" layer="1"/>
<wire x1="8.63" y1="40.54" x2="7.46" y2="40.54" width="0.254" layer="1"/>
<wire x1="7.46" y1="40.54" x2="7.45" y2="40.55" width="0.254" layer="1"/>
<wire x1="5.55" y1="37.75" x2="5.55" y2="38.63" width="0.254" layer="1"/>
<wire x1="5.55" y1="38.63" x2="6" y2="39.08" width="0.254" layer="1"/>
<wire x1="6" y1="39.08" x2="7.28" y2="39.08" width="0.254" layer="1"/>
<wire x1="7.28" y1="39.08" x2="7.44" y2="39.24" width="0.254" layer="1"/>
<wire x1="7.44" y1="39.24" x2="7.44" y2="40.54" width="0.254" layer="1"/>
<wire x1="7.44" y1="40.54" x2="7.45" y2="40.55" width="0.254" layer="1"/>
</signal>
<signal name="V_BATT">
<contactref element="J3" pad="P$1"/>
<contactref element="J3" pad="P$2"/>
<contactref element="U10" pad="P$3"/>
<contactref element="C18" pad="1"/>
<contactref element="J1" pad="P$5"/>
<contactref element="U2" pad="2(+ANODE)"/>
<contactref element="U3" pad="P$5"/>
<contactref element="C7" pad="1"/>
<contactref element="U4" pad="P$8"/>
<contactref element="C9" pad="1"/>
<contactref element="R4" pad="2"/>
<contactref element="U4" pad="P$1"/>
<contactref element="U4" pad="P$5"/>
<contactref element="C8" pad="1"/>
<contactref element="C10" pad="1"/>
<contactref element="U5" pad="P$4"/>
<contactref element="U6" pad="P$1"/>
<contactref element="C12" pad="1"/>
<contactref element="U7" pad="15"/>
<contactref element="U7" pad="2"/>
<contactref element="C13" pad="1"/>
<contactref element="U7" pad="8"/>
<contactref element="U8" pad="P$8"/>
<contactref element="C14" pad="1"/>
<contactref element="U8" pad="P$6"/>
<contactref element="C15" pad="1"/>
<contactref element="U8" pad="P$2"/>
<contactref element="C17" pad="1"/>
<contactref element="C16" pad="1"/>
<contactref element="U9" pad="P$1"/>
<contactref element="U9" pad="P$11"/>
<contactref element="R5" pad="1"/>
<contactref element="R6" pad="2"/>
<contactref element="C1" pad="1"/>
<contactref element="C4" pad="1"/>
<contactref element="U1" pad="P$6"/>
<contactref element="C2" pad="1"/>
<contactref element="C5" pad="1"/>
<contactref element="U1" pad="P$44"/>
<contactref element="C3" pad="1"/>
<contactref element="U1" pad="P$36"/>
<contactref element="U1" pad="P$17"/>
<contactref element="R1" pad="1"/>
<contactref element="R2" pad="1"/>
<contactref element="R3" pad="2"/>
<contactref element="J4" pad="4"/>
<contactref element="J4" pad="8"/>
<wire x1="7.45" y1="37.75" x2="9.27" y2="35.93" width="0.254" layer="1"/>
<wire x1="9.27" y1="35.93" x2="10.13" y2="35.93" width="0.254" layer="1"/>
<wire x1="10.13" y1="35.93" x2="10.71" y2="35.93" width="0.254" layer="1"/>
<wire x1="10.71" y1="35.93" x2="11.348" y2="35.93" width="0.254" layer="1"/>
<wire x1="7.22" y1="33.9" x2="8.1" y2="33.9" width="0.254" layer="1"/>
<wire x1="8.1" y1="33.9" x2="10.13" y2="35.93" width="0.254" layer="1"/>
<wire x1="2.42" y1="33.9" x2="2.42" y2="33.03" width="0.254" layer="1"/>
<wire x1="2.42" y1="33.03" x2="2.12" y2="32.73" width="0.254" layer="1"/>
<wire x1="2.12" y1="32.73" x2="2.12" y2="31.5" width="0.254" layer="1"/>
<wire x1="2.12" y1="31.5" x2="2.12" y2="30.84" width="0.254" layer="1"/>
<wire x1="2.12" y1="30.84" x2="1.74" y2="30.46" width="0.254" layer="1"/>
<wire x1="1.74" y1="30.46" x2="1.74" y2="29.5" width="0.254" layer="1"/>
<wire x1="1.74" y1="29.5" x2="1.74" y2="28.87" width="0.254" layer="1"/>
<wire x1="1.74" y1="28.87" x2="1.48" y2="28.61" width="0.254" layer="1"/>
<wire x1="1.48" y1="28.61" x2="1.48" y2="27.5" width="0.254" layer="1"/>
<wire x1="1.48" y1="27.5" x2="1.48" y2="25.5" width="0.254" layer="1"/>
<wire x1="5.82" y1="31.5" x2="5.82" y2="32.33" width="0.254" layer="1"/>
<wire x1="5.82" y1="32.33" x2="6.16" y2="32.67" width="0.254" layer="1"/>
<wire x1="6.16" y1="32.67" x2="6.86" y2="32.67" width="0.254" layer="1"/>
<wire x1="6.86" y1="32.67" x2="7.22" y2="33.03" width="0.254" layer="1"/>
<wire x1="7.22" y1="33.03" x2="7.22" y2="33.9" width="0.254" layer="1"/>
<wire x1="9.82" y1="31.5" x2="9.82" y2="35.04" width="0.254" layer="1"/>
<wire x1="9.82" y1="35.04" x2="10.71" y2="35.93" width="0.254" layer="1"/>
<wire x1="5.82" y1="31.5" x2="5.82" y2="30.53" width="0.254" layer="1"/>
<wire x1="5.82" y1="30.53" x2="6.85" y2="29.5" width="0.254" layer="1"/>
<wire x1="9.82" y1="31.5" x2="9.82" y2="30.53" width="0.254" layer="1"/>
<wire x1="9.82" y1="30.53" x2="10.85" y2="29.5" width="0.254" layer="1"/>
<wire x1="5.18" y1="27.5" x2="5.18" y2="25.5" width="0.254" layer="1"/>
<wire x1="9.02" y1="27.5" x2="9.02" y2="25.5" width="0.254" layer="1"/>
<wire x1="10.85" y1="29.5" x2="10.85" y2="28.73" width="0.254" layer="1"/>
<wire x1="10.85" y1="28.73" x2="10.66" y2="28.54" width="0.254" layer="1"/>
<wire x1="10.66" y1="28.54" x2="9.25" y2="28.54" width="0.254" layer="1"/>
<wire x1="9.25" y1="28.54" x2="9.03" y2="28.32" width="0.254" layer="1"/>
<wire x1="9.03" y1="28.32" x2="9.03" y2="27.51" width="0.254" layer="1"/>
<wire x1="9.03" y1="27.51" x2="9.02" y2="27.5" width="0.254" layer="1"/>
<wire x1="12.72" y1="27.5" x2="12.72" y2="28.27" width="0.254" layer="1"/>
<wire x1="12.72" y1="28.27" x2="12.46" y2="28.53" width="0.254" layer="1"/>
<wire x1="12.46" y1="28.53" x2="11.05" y2="28.53" width="0.254" layer="1"/>
<wire x1="11.05" y1="28.53" x2="10.85" y2="28.73" width="0.254" layer="1"/>
<wire x1="12.72" y1="27.5" x2="12.72" y2="25.5" width="0.254" layer="1"/>
<wire x1="5.18" y1="27.5" x2="5.18" y2="28.23" width="0.254" layer="1"/>
<wire x1="5.18" y1="28.23" x2="5.39" y2="28.44" width="0.254" layer="1"/>
<wire x1="5.39" y1="28.44" x2="6.72" y2="28.44" width="0.254" layer="1"/>
<wire x1="6.72" y1="28.44" x2="6.85" y2="28.57" width="0.254" layer="1"/>
<wire x1="6.85" y1="28.57" x2="6.85" y2="29.5" width="0.254" layer="1"/>
<wire x1="2.42" y1="33.03" x2="5.12" y2="33.03" width="0.254" layer="1"/>
<wire x1="5.12" y1="33.03" x2="5.82" y2="32.33" width="0.254" layer="1"/>
<wire x1="5.78" y1="17.48" x2="5.78" y2="16.65" width="0.254" layer="1"/>
<wire x1="5.78" y1="16.65" x2="5.29" y2="16.16" width="0.254" layer="1"/>
<wire x1="5.29" y1="16.16" x2="4.73" y2="16.16" width="0.254" layer="1"/>
<wire x1="4.73" y1="16.16" x2="4.14" y2="15.57" width="0.254" layer="1"/>
<wire x1="4.14" y1="15.57" x2="4.14" y2="13.26" width="0.254" layer="1"/>
<wire x1="4.14" y1="13.26" x2="4.99" y2="12.41" width="0.254" layer="1"/>
<wire x1="4.99" y1="12.41" x2="6.61" y2="12.41" width="0.254" layer="1"/>
<wire x1="6.61" y1="12.41" x2="6.62" y2="12.42" width="0.254" layer="1"/>
<wire x1="5.18" y1="25.5" x2="5.18" y2="21.09" width="0.254" layer="1"/>
<wire x1="5.18" y1="21.09" x2="4.56" y2="20.47" width="0.254" layer="1"/>
<wire x1="4.56" y1="20.47" x2="4.56" y2="17.82" width="0.254" layer="1"/>
<wire x1="4.56" y1="17.82" x2="4.91" y2="17.47" width="0.254" layer="1"/>
<wire x1="4.91" y1="17.47" x2="5.77" y2="17.47" width="0.254" layer="1"/>
<wire x1="5.77" y1="17.47" x2="5.78" y2="17.48" width="0.254" layer="1"/>
<wire x1="6.62" y1="12.42" x2="6.62" y2="11.45" width="0.254" layer="1"/>
<wire x1="6.62" y1="11.45" x2="10.948125" y2="7.121875" width="0.254" layer="1"/>
<wire x1="10.948125" y1="7.121875" x2="11.9757125" y2="7.121875" width="0.254" layer="1"/>
<wire x1="11.9757125" y1="7.121875" x2="12.33" y2="4.8" width="0.254" layer="1"/>
<wire x1="12.33" y1="4.8" x2="14.1" y2="3.76" width="0.254" layer="1"/>
<wire x1="14.1" y1="3.76" x2="16.440103125" y2="4.697909375" width="0.254" layer="1"/>
<wire x1="40.812" y1="35.93" x2="42.1655875" y2="35.93" width="0.254" layer="1"/>
<wire x1="42.1655875" y1="35.93" x2="45.65021875" y2="32.44536875" width="0.254" layer="1"/>
<wire x1="25.45" y1="3.37" x2="24.7" y2="3.37" width="0.254" layer="1"/>
<wire x1="24.7" y1="3.37" x2="24.69" y2="3.38" width="0.254" layer="1"/>
<wire x1="45.65021875" y1="32.44536875" x2="41.16536875" y2="32.44536875" width="0.254" layer="1"/>
<wire x1="41.16536875" y1="32.44536875" x2="31.51" y2="22.79" width="0.254" layer="1"/>
<wire x1="31.51" y1="22.79" x2="20.74" y2="22.79" width="0.254" layer="1"/>
<wire x1="12.72" y1="25.5" x2="12.72" y2="24.77" width="0.254" layer="1"/>
<wire x1="12.72" y1="24.77" x2="13.01" y2="24.48" width="0.254" layer="1"/>
<wire x1="13.01" y1="24.48" x2="19.05" y2="24.48" width="0.254" layer="1"/>
<wire x1="19.05" y1="24.48" x2="20.74" y2="22.79" width="0.254" layer="1"/>
<wire x1="45.58" y1="16.76" x2="45.58" y2="17.48" width="0.254" layer="1"/>
<wire x1="45.58" y1="17.48" x2="45.72" y2="17.62" width="0.254" layer="1"/>
<wire x1="45.72" y1="17.62" x2="46.67" y2="17.62" width="0.254" layer="1"/>
<wire x1="46.67" y1="17.62" x2="46.88" y2="17.41" width="0.254" layer="1"/>
<wire x1="46.88" y1="17.41" x2="46.88" y2="16.76" width="0.254" layer="1"/>
<wire x1="46.88" y1="16.76" x2="47.49" y2="16.76" width="0.254" layer="1"/>
<wire x1="47.49" y1="16.76" x2="47.79" y2="16.46" width="0.254" layer="1"/>
<wire x1="47.79" y1="16.46" x2="47.79" y2="14.5" width="0.254" layer="1"/>
<wire x1="47.79" y1="14.5" x2="47.15" y2="13.86" width="0.254" layer="1"/>
<wire x1="47.15" y1="13.86" x2="46.66" y2="13.86" width="0.254" layer="1"/>
<wire x1="46.66" y1="13.86" x2="46.24" y2="14.28" width="0.254" layer="1"/>
<wire x1="46.24" y1="14.28" x2="46.24" y2="15.05" width="0.254" layer="1"/>
<wire x1="46.24" y1="15.05" x2="46.23" y2="15.06" width="0.254" layer="1"/>
<wire x1="25.16" y1="1.72" x2="25.16" y2="0.95" width="0.254" layer="1"/>
<wire x1="25.16" y1="0.95" x2="25.56" y2="0.55" width="0.254" layer="1"/>
<wire x1="25.56" y1="0.55" x2="27.39" y2="0.55" width="0.254" layer="1"/>
<wire x1="27.39" y1="0.55" x2="28.24" y2="1.4" width="0.254" layer="1"/>
<wire x1="35.52" y1="5.44" x2="35.53" y2="5.45" width="0.254" layer="1"/>
<wire x1="29.9" y1="5.6" x2="31.05" y2="4.45" width="0.254" layer="1"/>
<wire x1="31.05" y1="4.45" x2="31.19" y2="4.45" width="0.254" layer="1"/>
<wire x1="31.19" y1="4.45" x2="31.74" y2="4.45" width="0.254" layer="1"/>
<wire x1="31.74" y1="4.45" x2="33.03" y2="4.45" width="0.254" layer="1"/>
<wire x1="29.45" y1="16.75" x2="33.38" y2="16.75" width="0.254" layer="1"/>
<wire x1="33.38" y1="16.75" x2="35.19" y2="18.56" width="0.254" layer="1"/>
<wire x1="35.19" y1="18.56" x2="36.5" y2="18.56" width="0.254" layer="1"/>
<wire x1="36.5" y1="18.56" x2="36.87" y2="18.19" width="0.254" layer="1"/>
<wire x1="36.87" y1="18.19" x2="36.87" y2="17.08" width="0.254" layer="1"/>
<wire x1="25.25" y1="10.55" x2="25.25" y2="9.33" width="0.254" layer="1"/>
<wire x1="25.25" y1="9.33" x2="25.81" y2="8.77" width="0.254" layer="1"/>
<via x="25.81" y="8.77" extent="1-16" drill="0.5"/>
<wire x1="18.4" y1="11.58" x2="18.4" y2="14.06" width="0.254" layer="16"/>
<wire x1="18.4" y1="14.06" x2="18.58" y2="14.24" width="0.254" layer="16"/>
<via x="18.58" y="14.24" extent="1-16" drill="0.5"/>
<wire x1="18.58" y1="14.24" x2="22.54" y2="14.24" width="0.254" layer="1"/>
<wire x1="22.54" y1="14.24" x2="22.55" y2="14.25" width="0.254" layer="1"/>
<via x="34.72" y="21.58" extent="1-16" drill="0.5"/>
<wire x1="26.05" y1="20.34" x2="26.05" y2="19.57" width="0.254" layer="1"/>
<wire x1="26.05" y1="19.57" x2="25.62" y2="19.14" width="0.254" layer="1"/>
<wire x1="25.62" y1="19.14" x2="25.44" y2="19.14" width="0.254" layer="1"/>
<wire x1="25.44" y1="19.14" x2="25.24" y2="18.94" width="0.254" layer="1"/>
<wire x1="25.24" y1="18.94" x2="25.24" y2="17.46" width="0.254" layer="1"/>
<wire x1="25.24" y1="17.46" x2="25.25" y2="17.45" width="0.254" layer="1"/>
<wire x1="20.74" y1="22.79" x2="19.28" y2="22.79" width="0.254" layer="1"/>
<wire x1="19.28" y1="22.79" x2="18.4" y2="21.91" width="0.254" layer="1"/>
<via x="18.4" y="21.91" extent="1-16" drill="0.5"/>
<wire x1="18.4" y1="21.91" x2="18.4" y2="14.42" width="0.254" layer="16"/>
<wire x1="18.4" y1="14.42" x2="18.58" y2="14.24" width="0.254" layer="16"/>
<wire x1="34.72" y1="21.58" x2="18.73" y2="21.58" width="0.254" layer="16"/>
<wire x1="18.73" y1="21.58" x2="18.4" y2="21.91" width="0.254" layer="16"/>
<wire x1="26.05" y1="20.34" x2="27.84" y2="20.34" width="0.254" layer="1"/>
<wire x1="27.84" y1="20.34" x2="28.34" y2="20.84" width="0.254" layer="1"/>
<wire x1="28.34" y1="20.84" x2="33.98" y2="20.84" width="0.254" layer="1"/>
<wire x1="33.98" y1="20.84" x2="34.72" y2="21.58" width="0.254" layer="1"/>
<wire x1="35.19" y1="18.56" x2="41.2" y2="24.57" width="0.254" layer="1"/>
<wire x1="41.2" y1="24.57" x2="46.66" y2="24.57" width="0.254" layer="1"/>
<wire x1="46.66" y1="24.57" x2="47.43" y2="23.8" width="0.254" layer="1"/>
<wire x1="47.43" y1="23.8" x2="47.43" y2="22.18" width="0.254" layer="1"/>
<wire x1="47.43" y1="22.18" x2="47.41" y2="22.16" width="0.254" layer="1"/>
<wire x1="36.5" y1="18.56" x2="37.46" y2="18.56" width="0.254" layer="1"/>
<wire x1="37.46" y1="18.56" x2="39.19" y2="20.29" width="0.254" layer="1"/>
<via x="39.19" y="20.29" extent="1-16" drill="0.5"/>
<wire x1="39.19" y1="20.29" x2="37.9" y2="21.58" width="0.254" layer="16"/>
<wire x1="37.9" y1="21.58" x2="34.72" y2="21.58" width="0.254" layer="16"/>
<wire x1="24.69" y1="3.38" x2="23.55" y2="3.38" width="0.254" layer="1"/>
<wire x1="23.55" y1="3.38" x2="23.315" y2="3.615" width="0.254" layer="1"/>
<wire x1="23.315" y1="3.615" x2="23.12" y2="3.81" width="0.254" layer="1"/>
<wire x1="23.12" y1="3.81" x2="23.12" y2="6.08" width="0.254" layer="1"/>
<wire x1="23.12" y1="6.08" x2="25.81" y2="8.77" width="0.254" layer="1"/>
<via x="39.78" y="11.97" extent="1-16" drill="0.5"/>
<wire x1="41.96" y1="11.45" x2="44.05" y2="13.54" width="0.254" layer="16"/>
<wire x1="44.05" y1="13.54" x2="44.05" y2="14.17" width="0.254" layer="16"/>
<wire x1="44.05" y1="14.17" x2="39.19" y2="19.03" width="0.254" layer="16"/>
<wire x1="39.19" y1="19.03" x2="39.19" y2="20.29" width="0.254" layer="16"/>
<wire x1="45.58" y1="17.48" x2="44.27" y2="18.79" width="0.254" layer="1"/>
<wire x1="44.27" y1="18.79" x2="43.11" y2="18.79" width="0.254" layer="1"/>
<via x="43.11" y="18.79" extent="1-16" drill="0.5"/>
<wire x1="43.11" y1="18.79" x2="41.61" y2="20.29" width="0.254" layer="16"/>
<wire x1="41.61" y1="20.29" x2="39.19" y2="20.29" width="0.254" layer="16"/>
<via x="42.91" y="10.82" extent="1-16" drill="0.5"/>
<via x="37.06" y="9.46" extent="1-16" drill="0.5"/>
<via x="37.76" y="14.4" extent="1-16" drill="0.5"/>
<wire x1="35.49" y1="14.35" x2="37.71" y2="14.35" width="0.254" layer="1"/>
<wire x1="37.71" y1="14.35" x2="37.76" y2="14.4" width="0.254" layer="1"/>
<wire x1="37.76" y1="14.4" x2="37.76" y2="18.86" width="0.254" layer="16"/>
<wire x1="37.76" y1="18.86" x2="39.19" y2="20.29" width="0.254" layer="16"/>
<wire x1="28.24" y1="1.4" x2="28.24" y2="1.96" width="0.254" layer="1"/>
<wire x1="28.24" y1="1.96" x2="27.89" y2="2.31" width="0.254" layer="1"/>
<wire x1="27.89" y1="2.31" x2="27.89" y2="3.2" width="0.254" layer="1"/>
<wire x1="25.16" y1="1.72" x2="26.29" y2="2.85" width="0.254" layer="1"/>
<wire x1="26.29" y1="2.85" x2="26.29" y2="3.2" width="0.254" layer="1"/>
<wire x1="25.45" y1="3.37" x2="25.62" y2="3.2" width="0.254" layer="1"/>
<wire x1="25.62" y1="3.2" x2="26.29" y2="3.2" width="0.254" layer="1"/>
<wire x1="41.2" y1="10.015" x2="41.2" y2="10.55" width="0.254" layer="1"/>
<wire x1="41.2" y1="10.55" x2="39.78" y2="11.97" width="0.254" layer="1"/>
<wire x1="41.96" y1="11.45" x2="40.3" y2="11.45" width="0.254" layer="16"/>
<wire x1="40.3" y1="11.45" x2="39.78" y2="11.97" width="0.254" layer="16"/>
<wire x1="37.06" y1="11.75" x2="37.44" y2="12.13" width="0.254" layer="16"/>
<wire x1="37.44" y1="12.13" x2="39.62" y2="12.13" width="0.254" layer="16"/>
<wire x1="39.62" y1="12.13" x2="39.78" y2="11.97" width="0.254" layer="16"/>
<wire x1="18.4" y1="11.58" x2="21.21" y2="8.77" width="0.254" layer="16"/>
<wire x1="21.21" y1="8.77" x2="25.81" y2="8.77" width="0.254" layer="16"/>
<wire x1="35.53" y1="5.45" x2="36.35" y2="5.45" width="0.254" layer="1"/>
<wire x1="36.35" y1="5.45" x2="36.57" y2="5.67" width="0.254" layer="1"/>
<wire x1="36.57" y1="5.67" x2="36.57" y2="7.47" width="0.254" layer="1"/>
<wire x1="36.57" y1="7.47" x2="36.78" y2="7.68" width="0.254" layer="1"/>
<wire x1="36.78" y1="7.68" x2="37.82" y2="7.68" width="0.254" layer="1"/>
<wire x1="37.82" y1="7.68" x2="37.84" y2="7.66" width="0.254" layer="1"/>
<wire x1="36.78" y1="7.68" x2="36.78" y2="9.18" width="0.254" layer="1"/>
<wire x1="36.78" y1="9.18" x2="37.06" y2="9.46" width="0.254" layer="1"/>
<wire x1="37.06" y1="11.75" x2="37.06" y2="9.46" width="0.254" layer="16"/>
<wire x1="41.96" y1="11.45" x2="42.17" y2="11.45" width="0.254" layer="16"/>
<wire x1="42.17" y1="11.45" x2="42.8" y2="10.82" width="0.254" layer="16"/>
<wire x1="42.8" y1="10.82" x2="42.91" y2="10.82" width="0.254" layer="16"/>
<wire x1="43.06" y1="11.97" x2="43.06" y2="10.97" width="0.254" layer="1"/>
<wire x1="43.06" y1="10.97" x2="42.91" y2="10.82" width="0.254" layer="1"/>
<wire x1="41.875" y1="8.34" x2="42.94" y2="8.34" width="0.254" layer="1"/>
<wire x1="39.525" y1="9.84" x2="39.07" y2="9.84" width="0.254" layer="1"/>
<wire x1="39.07" y1="9.84" x2="37.69" y2="11.22" width="0.254" layer="1"/>
<wire x1="37.69" y1="11.22" x2="37.69" y2="11.86" width="0.254" layer="1"/>
<wire x1="37.69" y1="11.86" x2="37.98" y2="12.15" width="0.254" layer="1"/>
<wire x1="37.98" y1="12.15" x2="39.6" y2="12.15" width="0.254" layer="1"/>
<wire x1="39.6" y1="12.15" x2="39.78" y2="11.97" width="0.254" layer="1"/>
<wire x1="42.94" y1="8.34" x2="44.21" y2="9.61" width="0.254" layer="1"/>
<wire x1="44.21" y1="9.61" x2="44.21" y2="10.19" width="0.254" layer="1"/>
<wire x1="44.21" y1="10.19" x2="43.58" y2="10.82" width="0.254" layer="1"/>
<wire x1="43.58" y1="10.82" x2="42.91" y2="10.82" width="0.254" layer="1"/>
<wire x1="34.53" y1="6.45" x2="34.53" y2="5.68" width="0.254" layer="1"/>
<wire x1="34.77" y1="5.44" x2="35.52" y2="5.44" width="0.254" layer="1"/>
<wire x1="34.53" y1="5.68" x2="34.69" y2="5.52" width="0.254" layer="1"/>
<wire x1="34.69" y1="5.52" x2="34.77" y2="5.44" width="0.254" layer="1"/>
<wire x1="31.74" y1="4.45" x2="31.74" y2="3.85" width="0.254" layer="1"/>
<wire x1="31.74" y1="3.85" x2="31.61" y2="3.72" width="0.254" layer="1"/>
<wire x1="31.6" y1="3.71" x2="31.61" y2="3.72" width="0.254" layer="1"/>
<via x="31.61" y="3.72" extent="1-16" drill="0.35"/>
<wire x1="31.61" y1="3.72" x2="31.61" y2="3.35" width="0.254" layer="16"/>
<wire x1="31.61" y1="3.35" x2="30.72" y2="2.46" width="0.254" layer="16"/>
<wire x1="30.72" y1="2.46" x2="24.41" y2="2.46" width="0.254" layer="16"/>
<wire x1="24.41" y1="2.46" x2="23.47" y2="1.52" width="0.254" layer="16"/>
<wire x1="23.47" y1="1.52" x2="23.06" y2="1.52" width="0.254" layer="16"/>
<wire x1="23.06" y1="1.52" x2="22.7" y2="1.88" width="0.254" layer="16"/>
<via x="22.7" y="1.88" extent="1-16" drill="0.35"/>
<wire x1="22.7" y1="1.88" x2="22.7" y2="3" width="0.254" layer="1"/>
<wire x1="22.7" y1="3" x2="23.315" y2="3.615" width="0.254" layer="1"/>
</signal>
<signal name="N$8">
<contactref element="U10" pad="P$5"/>
<contactref element="R7" pad="2"/>
<wire x1="3.35" y1="36" x2="3.35" y2="37.27" width="0.254" layer="1"/>
<wire x1="3.35" y1="37.27" x2="5.57" y2="39.49" width="0.254" layer="1"/>
<wire x1="5.57" y1="39.49" x2="5.57" y2="40.53" width="0.254" layer="1"/>
<wire x1="5.57" y1="40.53" x2="5.55" y2="40.55" width="0.254" layer="1"/>
</signal>
<signal name="SDA">
<contactref element="U3" pad="P$1"/>
<contactref element="U5" pad="P$2"/>
<contactref element="U7" pad="5"/>
<contactref element="U8" pad="P$3"/>
<contactref element="U9" pad="P$9"/>
<contactref element="U4" pad="P$14"/>
<contactref element="U1" pad="P$31"/>
<contactref element="R2" pad="2"/>
<via x="40.05" y="14.28" extent="1-16" drill="0.5"/>
<wire x1="34.19" y1="14.35" x2="34.19" y2="15.06" width="0.254" layer="1"/>
<wire x1="34.19" y1="15.06" x2="34.64" y2="15.51" width="0.254" layer="1"/>
<wire x1="34.64" y1="15.51" x2="38.82" y2="15.51" width="0.254" layer="1"/>
<wire x1="29.45" y1="14.25" x2="34.09" y2="14.25" width="0.254" layer="1"/>
<wire x1="34.09" y1="14.25" x2="34.19" y2="14.35" width="0.254" layer="1"/>
<wire x1="44.96" y1="12.67" x2="44.96" y2="13.41" width="0.254" layer="1"/>
<wire x1="44.96" y1="13.41" x2="45.58" y2="14.03" width="0.254" layer="1"/>
<wire x1="45.58" y1="14.03" x2="45.58" y2="15.06" width="0.254" layer="1"/>
<wire x1="41.2" y1="8.165" x2="41.2" y2="7.44" width="0.254" layer="1"/>
<wire x1="41.2" y1="7.44" x2="41.84" y2="6.8" width="0.254" layer="1"/>
<wire x1="41.84" y1="6.8" x2="42.29" y2="6.8" width="0.254" layer="1"/>
<wire x1="42.29" y1="6.8" x2="46.15" y2="10.66" width="0.254" layer="1"/>
<wire x1="46.15" y1="10.66" x2="46.15" y2="12.21" width="0.254" layer="1"/>
<wire x1="46.15" y1="12.21" x2="46.15" y2="13.46" width="0.254" layer="1"/>
<wire x1="46.15" y1="13.46" x2="45.58" y2="14.03" width="0.254" layer="1"/>
<wire x1="46.41" y1="19.11" x2="46.41" y2="18.38" width="0.254" layer="1"/>
<wire x1="46.41" y1="18.38" x2="46.73" y2="18.06" width="0.254" layer="1"/>
<wire x1="46.73" y1="18.06" x2="48.2" y2="18.06" width="0.254" layer="1"/>
<wire x1="47.7" y1="12.65" x2="47.26" y2="12.21" width="0.254" layer="1"/>
<wire x1="47.26" y1="12.21" x2="46.15" y2="12.21" width="0.254" layer="1"/>
<wire x1="44.96" y1="13.41" x2="44.09" y2="14.28" width="0.254" layer="1"/>
<wire x1="32.91" y1="8.3" x2="32.07" y2="7.46" width="0.254" layer="1"/>
<wire x1="32.91" y1="8.3" x2="32.91" y2="9.92" width="0.254" layer="1"/>
<via x="34.05" y="10.4" extent="1-16" drill="0.5"/>
<wire x1="33.39" y1="12.5" x2="34.17" y2="13.28" width="0.254" layer="16"/>
<wire x1="34.17" y1="13.28" x2="38.2" y2="13.28" width="0.254" layer="16"/>
<via x="30.32" y="3.5" extent="1-16" drill="0.5"/>
<wire x1="32.91" y1="9.92" x2="33.57" y2="9.92" width="0.254" layer="1"/>
<wire x1="33.57" y1="9.92" x2="34.05" y2="10.4" width="0.254" layer="1"/>
<wire x1="33.39" y1="12.5" x2="33.39" y2="11.06" width="0.254" layer="16"/>
<wire x1="33.39" y1="11.06" x2="34.05" y2="10.4" width="0.254" layer="16"/>
<wire x1="28.44" y1="4.8" x2="29.56" y2="3.68" width="0.254" layer="1"/>
<wire x1="29.56" y1="3.68" x2="30.14" y2="3.68" width="0.254" layer="1"/>
<wire x1="30.14" y1="3.68" x2="30.32" y2="3.5" width="0.254" layer="1"/>
<wire x1="30.32" y1="3.5" x2="30.32" y2="8.21" width="0.254" layer="16"/>
<wire x1="30.32" y1="8.21" x2="29.44" y2="9.09" width="0.254" layer="16"/>
<wire x1="29.44" y1="9.09" x2="29.44" y2="9.8" width="0.254" layer="16"/>
<wire x1="29.44" y1="9.8" x2="30.06" y2="10.42" width="0.254" layer="16"/>
<wire x1="30.06" y1="10.42" x2="34.03" y2="10.42" width="0.254" layer="16"/>
<wire x1="34.03" y1="10.42" x2="34.05" y2="10.4" width="0.254" layer="16"/>
<wire x1="47.7" y1="12.65" x2="47.7" y2="13.47" width="0.254" layer="1"/>
<wire x1="47.7" y1="13.47" x2="48.63" y2="14.4" width="0.254" layer="1"/>
<wire x1="48.2" y1="18.06" x2="48.63" y2="17.63" width="0.254" layer="1"/>
<wire x1="48.63" y1="17.63" x2="48.63" y2="14.4" width="0.254" layer="1"/>
<wire x1="38.82" y1="15.51" x2="40.05" y2="14.28" width="0.254" layer="1"/>
<wire x1="38.2" y1="13.28" x2="38.53" y2="13.61" width="0.254" layer="16"/>
<wire x1="38.53" y1="13.61" x2="39.38" y2="13.61" width="0.254" layer="16"/>
<wire x1="39.38" y1="13.61" x2="40.05" y2="14.28" width="0.254" layer="16"/>
<wire x1="40.05" y1="14.28" x2="44.09" y2="14.28" width="0.254" layer="1"/>
<wire x1="28.44" y1="4.8" x2="27.89" y2="4.8" width="0.254" layer="1"/>
<wire x1="32.07" y1="6.05" x2="32.17" y2="5.95" width="0.254" layer="1"/>
<wire x1="32.17" y1="5.95" x2="33.03" y2="5.95" width="0.254" layer="1"/>
<wire x1="32.07" y1="7.46" x2="32.07" y2="6.05" width="0.254" layer="1"/>
</signal>
<signal name="SCL">
<contactref element="U3" pad="P$6"/>
<contactref element="U5" pad="P$3"/>
<contactref element="U7" pad="3"/>
<contactref element="U8" pad="P$4"/>
<contactref element="U9" pad="P$10"/>
<contactref element="U4" pad="P$13"/>
<contactref element="U1" pad="P$32"/>
<contactref element="R3" pad="1"/>
<via x="39.93" y="16.11" extent="1-16" drill="0.5"/>
<wire x1="35.57" y1="17.08" x2="35.57" y2="16.42" width="0.254" layer="1"/>
<wire x1="35.57" y1="16.42" x2="35.87" y2="16.12" width="0.254" layer="1"/>
<wire x1="35.87" y1="16.12" x2="39.92" y2="16.12" width="0.254" layer="1"/>
<wire x1="39.92" y1="16.12" x2="39.93" y2="16.11" width="0.254" layer="1"/>
<wire x1="29.45" y1="14.75" x2="32.42" y2="14.75" width="0.254" layer="1"/>
<wire x1="32.42" y1="14.75" x2="34.75" y2="17.08" width="0.254" layer="1"/>
<wire x1="34.75" y1="17.08" x2="35.57" y2="17.08" width="0.254" layer="1"/>
<wire x1="44.93" y1="15.06" x2="40.98" y2="15.06" width="0.254" layer="1"/>
<wire x1="40.98" y1="15.06" x2="39.93" y2="16.11" width="0.254" layer="1"/>
<wire x1="46.41" y1="22.16" x2="43.57" y2="22.16" width="0.254" layer="1"/>
<wire x1="43.57" y1="22.16" x2="39.94" y2="18.53" width="0.254" layer="1"/>
<wire x1="39.94" y1="18.53" x2="39.94" y2="16.12" width="0.254" layer="1"/>
<wire x1="39.94" y1="16.12" x2="39.93" y2="16.11" width="0.254" layer="1"/>
<wire x1="34.03" y1="6.45" x2="34.03" y2="8.15" width="0.254" layer="1"/>
<wire x1="34.03" y1="8.15" x2="34.37" y2="8.49" width="0.254" layer="1"/>
<via x="34.37" y="8.49" extent="1-16" drill="0.5"/>
<wire x1="34.37" y1="8.49" x2="35.71" y2="8.49" width="0.254" layer="16"/>
<wire x1="35.71" y1="8.49" x2="36.03" y2="8.81" width="0.254" layer="16"/>
<wire x1="40.23" y1="15.81" x2="39.93" y2="16.11" width="0.254" layer="16"/>
<via x="32.19" y="2.63" extent="1-16" drill="0.5"/>
<wire x1="34.4" y1="4.7" x2="34.4" y2="8.46" width="0.254" layer="16"/>
<wire x1="34.4" y1="8.46" x2="34.37" y2="8.49" width="0.254" layer="16"/>
<wire x1="40.7" y1="8.165" x2="40.7" y2="6.22" width="0.254" layer="1"/>
<wire x1="40.7" y1="6.22" x2="40.31" y2="5.83" width="0.254" layer="1"/>
<via x="40.31" y="5.83" extent="1-16" drill="0.5"/>
<wire x1="40.31" y1="5.83" x2="39.01" y2="5.83" width="0.254" layer="16"/>
<wire x1="39.01" y1="5.83" x2="36.03" y2="8.81" width="0.254" layer="16"/>
<via x="41.68" y="13.25" extent="1-16" drill="0.5"/>
<wire x1="41.2" y1="15.99" x2="40.05" y2="15.99" width="0.254" layer="16"/>
<wire x1="40.05" y1="15.99" x2="39.93" y2="16.11" width="0.254" layer="16"/>
<wire x1="28.08" y1="4" x2="27.89" y2="4" width="0.254" layer="1"/>
<wire x1="36.03" y1="8.81" x2="36.03" y2="12.27" width="0.254" layer="16"/>
<wire x1="36.03" y1="12.27" x2="36.44" y2="12.68" width="0.254" layer="16"/>
<wire x1="36.44" y1="12.68" x2="38.69" y2="12.68" width="0.254" layer="16"/>
<wire x1="28.08" y1="4" x2="29.76" y2="2.32" width="0.254" layer="1"/>
<wire x1="29.76" y1="2.32" x2="30.98" y2="2.32" width="0.254" layer="1"/>
<wire x1="30.98" y1="2.32" x2="31.29" y2="2.63" width="0.254" layer="1"/>
<wire x1="31.29" y1="2.63" x2="32.19" y2="2.63" width="0.254" layer="1"/>
<wire x1="34.4" y1="4.7" x2="32.33" y2="2.63" width="0.254" layer="16"/>
<wire x1="32.33" y1="2.63" x2="32.19" y2="2.63" width="0.254" layer="16"/>
<wire x1="43.11" y1="12.67" x2="42.26" y2="12.67" width="0.254" layer="1"/>
<wire x1="42.26" y1="12.67" x2="41.68" y2="13.25" width="0.254" layer="1"/>
<wire x1="41.56" y1="13.13" x2="41.68" y2="13.25" width="0.254" layer="16"/>
<wire x1="41.2" y1="15.99" x2="41.68" y2="15.51" width="0.254" layer="16"/>
<wire x1="41.68" y1="15.51" x2="41.68" y2="13.25" width="0.254" layer="16"/>
<wire x1="38.69" y1="12.68" x2="39.06" y2="13.05" width="0.254" layer="16"/>
<wire x1="39.06" y1="13.05" x2="41.48" y2="13.05" width="0.254" layer="16"/>
<wire x1="41.48" y1="13.05" x2="41.68" y2="13.25" width="0.254" layer="16"/>
</signal>
<signal name="XSHUT">
<contactref element="R5" pad="2"/>
<contactref element="U9" pad="P$5"/>
<contactref element="U1" pad="P$25"/>
<wire x1="24.69" y1="4.68" x2="24.69" y2="5.53" width="0.254" layer="1"/>
<wire x1="24.69" y1="5.53" x2="25.56" y2="6.4" width="0.254" layer="1"/>
<wire x1="26.29" y1="7.27" x2="26.81" y2="7.79" width="0.254" layer="1"/>
<wire x1="26.81" y1="7.79" x2="28.43" y2="7.79" width="0.254" layer="1"/>
<wire x1="28.43" y1="7.79" x2="29.57" y2="8.93" width="0.254" layer="1"/>
<wire x1="29.57" y1="8.93" x2="30.48" y2="8.93" width="0.254" layer="1"/>
<wire x1="30.48" y1="8.93" x2="31.41" y2="9.86" width="0.254" layer="1"/>
<wire x1="31.41" y1="9.86" x2="31.41" y2="10.63" width="0.254" layer="1"/>
<wire x1="31.41" y1="10.63" x2="30.79" y2="11.25" width="0.254" layer="1"/>
<wire x1="30.79" y1="11.25" x2="29.45" y2="11.25" width="0.254" layer="1"/>
<wire x1="25.56" y1="6.4" x2="26.29" y2="6.4" width="0.254" layer="1"/>
<wire x1="26.29" y1="7.27" x2="26.29" y2="6.4" width="0.254" layer="1"/>
</signal>
<signal name="GPIO">
<contactref element="U9" pad="P$7"/>
<contactref element="R6" pad="1"/>
<contactref element="U1" pad="P$26"/>
<wire x1="29.03" y1="6.89" x2="29.89" y2="6.89" width="0.254" layer="1"/>
<wire x1="29.89" y1="6.89" x2="29.9" y2="6.9" width="0.254" layer="1"/>
<wire x1="29.9" y1="6.9" x2="29.9" y2="7.83" width="0.254" layer="1"/>
<wire x1="29.9" y1="7.83" x2="30.24" y2="8.17" width="0.254" layer="1"/>
<wire x1="30.24" y1="8.17" x2="30.82" y2="8.17" width="0.254" layer="1"/>
<wire x1="30.82" y1="8.17" x2="31.98" y2="9.33" width="0.254" layer="1"/>
<wire x1="31.98" y1="9.33" x2="31.98" y2="10.89" width="0.254" layer="1"/>
<wire x1="29.47" y1="11.73" x2="29.45" y2="11.75" width="0.254" layer="1"/>
<wire x1="31.98" y1="10.89" x2="31.12" y2="11.75" width="0.254" layer="1"/>
<wire x1="31.12" y1="11.75" x2="29.45" y2="11.75" width="0.254" layer="1"/>
<wire x1="29.03" y1="6.89" x2="28.54" y2="6.4" width="0.254" layer="1"/>
<wire x1="28.54" y1="6.4" x2="27.89" y2="6.4" width="0.254" layer="1"/>
</signal>
<signal name="MLX_INT/TRG">
<contactref element="U7" pad="7"/>
<contactref element="U1" pad="P$27"/>
<wire x1="33.03" y1="4.95" x2="31.93" y2="4.95" width="0.254" layer="1"/>
<wire x1="31.93" y1="4.95" x2="31.37" y2="5.51" width="0.254" layer="1"/>
<wire x1="31.37" y1="5.51" x2="31.37" y2="7.8" width="0.254" layer="1"/>
<wire x1="31.37" y1="7.8" x2="32.4" y2="8.83" width="0.254" layer="1"/>
<wire x1="32.4" y1="8.83" x2="32.4" y2="11.27" width="0.254" layer="1"/>
<wire x1="32.4" y1="11.27" x2="31.41" y2="12.26" width="0.254" layer="1"/>
<wire x1="31.41" y1="12.26" x2="29.46" y2="12.26" width="0.254" layer="1"/>
<wire x1="29.46" y1="12.26" x2="29.45" y2="12.25" width="0.254" layer="1"/>
</signal>
<signal name="MLX_INT">
<contactref element="U7" pad="1"/>
<contactref element="U1" pad="P$28"/>
<wire x1="29.45" y1="12.75" x2="31.72" y2="12.75" width="0.254" layer="1"/>
<wire x1="31.72" y1="12.75" x2="32.87" y2="11.6" width="0.254" layer="1"/>
<wire x1="32.87" y1="11.6" x2="35.24" y2="11.6" width="0.254" layer="1"/>
<wire x1="35.24" y1="11.6" x2="35.65" y2="11.19" width="0.254" layer="1"/>
<wire x1="35.65" y1="11.19" x2="35.65" y2="8.02" width="0.254" layer="1"/>
<wire x1="35.65" y1="8.02" x2="35.34" y2="7.71" width="0.254" layer="1"/>
<wire x1="35.34" y1="7.71" x2="35.17" y2="7.71" width="0.254" layer="1"/>
<wire x1="35.17" y1="7.71" x2="35.03" y2="7.57" width="0.254" layer="1"/>
<wire x1="35.03" y1="7.57" x2="35.03" y2="6.45" width="0.254" layer="1"/>
</signal>
<signal name="N$1">
<contactref element="U6" pad="P$3"/>
<contactref element="C11" pad="2"/>
<wire x1="3.32" y1="19.18" x2="3.32" y2="23.18" width="0.254" layer="1"/>
<wire x1="3.32" y1="23.18" x2="3" y2="23.5" width="0.254" layer="1"/>
</signal>
<signal name="SOUND_DATA">
<contactref element="U6" pad="P$4"/>
<contactref element="U1" pad="P$9"/>
<wire x1="5.78" y1="19.18" x2="7.11" y2="19.18" width="0.254" layer="1"/>
<wire x1="7.11" y1="19.18" x2="9.59" y2="16.7" width="0.254" layer="1"/>
<wire x1="9.59" y1="16.7" x2="13.77" y2="16.7" width="0.254" layer="1"/>
<wire x1="13.77" y1="16.7" x2="17.71" y2="12.76" width="0.254" layer="1"/>
<wire x1="17.71" y1="12.76" x2="22.54" y2="12.76" width="0.254" layer="1"/>
<wire x1="22.54" y1="12.76" x2="22.55" y2="12.75" width="0.254" layer="1"/>
</signal>
<signal name="IMU_INT_1">
<contactref element="U4" pad="P$4"/>
<contactref element="U1" pad="P$30"/>
<wire x1="29.45" y1="13.75" x2="32.76" y2="13.75" width="0.254" layer="1"/>
<wire x1="41.87" y1="10.9" x2="41.87" y2="9.845" width="0.254" layer="1"/>
<wire x1="41.87" y1="9.845" x2="41.875" y2="9.84" width="0.254" layer="1"/>
<wire x1="32.76" y1="13.75" x2="33.14" y2="13.37" width="0.254" layer="1"/>
<wire x1="33.14" y1="13.37" x2="37.1" y2="13.37" width="0.254" layer="1"/>
<wire x1="37.1" y1="13.37" x2="37.41" y2="13.06" width="0.254" layer="1"/>
<wire x1="37.41" y1="13.06" x2="40.29" y2="13.06" width="0.254" layer="1"/>
<wire x1="40.29" y1="13.06" x2="41.16" y2="12.19" width="0.254" layer="1"/>
<wire x1="41.16" y1="12.19" x2="41.16" y2="11.61" width="0.254" layer="1"/>
<wire x1="41.16" y1="11.61" x2="41.87" y2="10.9" width="0.254" layer="1"/>
</signal>
<signal name="N$2">
<contactref element="R4" pad="1"/>
<contactref element="U4" pad="P$12"/>
<wire x1="40.2" y1="7.42" x2="40.2" y2="8.165" width="0.254" layer="1"/>
<wire x1="37.84" y1="6.36" x2="39.14" y2="6.36" width="0.254" layer="1"/>
<wire x1="39.14" y1="6.36" x2="40.2" y2="7.42" width="0.254" layer="1"/>
</signal>
<signal name="IMU_INT_2">
<contactref element="U4" pad="P$9"/>
<contactref element="U1" pad="P$29"/>
<wire x1="29.45" y1="13.25" x2="32.05" y2="13.25" width="0.254" layer="1"/>
<wire x1="32.05" y1="13.25" x2="33.08" y2="12.22" width="0.254" layer="1"/>
<wire x1="33.08" y1="12.22" x2="35.76" y2="12.22" width="0.254" layer="1"/>
<wire x1="35.76" y1="12.22" x2="36.5" y2="11.48" width="0.254" layer="1"/>
<wire x1="36.5" y1="11.48" x2="36.5" y2="10.65" width="0.254" layer="1"/>
<wire x1="36.5" y1="10.65" x2="36.87" y2="10.28" width="0.254" layer="1"/>
<wire x1="38.41" y1="9.34" x2="39.525" y2="9.34" width="0.254" layer="1"/>
<wire x1="36.87" y1="10.28" x2="37.47" y2="10.28" width="0.254" layer="1"/>
<wire x1="37.47" y1="10.28" x2="38.41" y2="9.34" width="0.254" layer="1"/>
</signal>
<signal name="XIN">
<contactref element="C20" pad="2"/>
<contactref element="Q1" pad="P$2"/>
<contactref element="U1" pad="P$1"/>
<wire x1="12.15" y1="23.5" x2="12.15" y2="21.76" width="0.254" layer="1"/>
<wire x1="12.15" y1="21.76" x2="11.34" y2="20.95" width="0.254" layer="1"/>
<wire x1="12.15" y1="21.76" x2="17.16" y2="16.75" width="0.254" layer="1"/>
<wire x1="17.16" y1="16.75" x2="22.55" y2="16.75" width="0.254" layer="1"/>
</signal>
<signal name="XOUT">
<contactref element="C21" pad="2"/>
<contactref element="Q1" pad="P$1"/>
<contactref element="U1" pad="P$2"/>
<wire x1="8.15" y1="23.5" x2="8.15" y2="21.64" width="0.254" layer="1"/>
<wire x1="8.15" y1="21.64" x2="8.84" y2="20.95" width="0.254" layer="1"/>
<wire x1="8.84" y1="20.95" x2="8.84" y2="18.78" width="0.254" layer="1"/>
<wire x1="8.84" y1="18.78" x2="9.78" y2="17.84" width="0.254" layer="1"/>
<wire x1="9.78" y1="17.84" x2="14.28" y2="17.84" width="0.254" layer="1"/>
<wire x1="14.28" y1="17.84" x2="15.87" y2="16.25" width="0.254" layer="1"/>
<wire x1="15.87" y1="16.25" x2="22.55" y2="16.25" width="0.254" layer="1"/>
</signal>
<signal name="N$3">
</signal>
<signal name="N$4">
</signal>
</signals>
<errors>
<approved hash="3,1,3718f9d179d7b71e"/>
<approved hash="3,1,358bfb407b46b58d"/>
<approved hash="3,1,307afd337d35b07c"/>
<approved hash="3,1,2ee5fea27ea4aee3"/>
<approved hash="3,1,3d08bd09e7446745"/>
<approved hash="3,1,ac062c07784af84b"/>
<approved hash="3,1,1f039f04c949494e"/>
<approved hash="3,1,f8501517956a782d"/>
<approved hash="3,1,fbc10b888bf57bbc"/>
<approved hash="3,1,fdb20e798e047dcf"/>
<approved hash="3,1,ff230cea8c977f5e"/>
<approved hash="3,1,4041c04685f405f3"/>
<approved hash="3,1,f142714336f1b6f0"/>
<approved hash="3,1,6e4cee4da7ff27fe"/>
<approved hash="4,1,ec9676a4a8191d78"/>
<approved hash="5,1,0d37091716f70b15"/>
<approved hash="5,1,b9c88a17330d235f"/>
<approved hash="5,1,4bbfc5f0828af0f7"/>
<approved hash="5,1,beda5c26fcacfe51"/>
<approved hash="5,1,b124ae699150be81"/>
<approved hash="5,1,46fe0781b25d49d7"/>
<approved hash="5,1,21bbc9f6da8eacf8"/>
<approved hash="5,1,95fa411115a18fb7"/>
<approved hash="5,1,8312853081108ef0"/>
<approved hash="5,1,f1bba3e2cf97c42c"/>
<approved hash="5,1,e01d774a89566fae"/>
<approved hash="5,1,05a4cc0fa42f3930"/>
<approved hash="5,1,c6b715f7168e6afa"/>
<approved hash="5,1,c425038eb0bdec80"/>
<approved hash="5,1,17f44e82b25db7d2"/>
<approved hash="5,1,a9fc9480b65da7d8"/>
<approved hash="5,1,0938cda1a58d3ac3"/>
<approved hash="5,1,34bfa9f7de8e5aff"/>
<approved hash="5,1,ef9e78d989f46ca3"/>
<approved hash="5,1,e27875eb8928613d"/>
<approved hash="5,1,492cf793009c8fec"/>
<approved hash="5,1,5e6da0090d0ff20b"/>
<approved hash="5,1,58e0a6d23ebcc1ce"/>
<approved hash="5,1,e549ab42e3a2f705"/>
<approved hash="5,1,fb53e42767d90610"/>
<approved hash="5,1,c33ac10b6fc6486a"/>
<approved hash="5,1,06eccbb9a4053fe1"/>
<approved hash="5,1,444af78307e88273"/>
<approved hash="5,1,e731a94ee1b2ff82"/>
<approved hash="5,1,c16f1e05cbd7eaa2"/>
<approved hash="5,1,8e80828086808082"/>
<approved hash="5,1,e110c7ccb846ce9b"/>
<approved hash="5,1,534fad630316fcea"/>
<approved hash="5,1,e485aa52e2b0f4d0"/>
</errors>
</board>
</drawing>
<compatibility>
<note version="6.3" minversion="6.2.2" severity="warning">
Since Version 6.2.2 text objects can contain more than one line,
which will not be processed correctly with this version.
</note>
</compatibility>
</eagle>
