# Supplementary material for: The Limpet: A ROS-Enabled Multi-Sensing Platform for the ORCA Hub
Source: Sensors (Basel). 2018 Oct 16;18(10):3487. doi: 10.3390/s18103487 (PMC6210591; doi:10.3390/s18103487)
Supplement: Supplementary file 1 [file sensors-18-03487-s001.zip › Limpet_v1.sch]

<?xml version="1.0" encoding="utf-8"?>
<!DOCTYPE eagle SYSTEM "eagle.dtd">
<eagle version="7.7.0">
<drawing>
<settings>
<setting alwaysvectorfont="no"/>
<setting verticaltext="up"/>
</settings>
<grid distance="0.05" unitdist="inch" unit="inch" style="lines" multiple="1" display="no" altdistance="0.01" altunitdist="inch" altunit="inch"/>
<layers>
<layer number="1" name="Top" color="4" fill="1" visible="no" active="no"/>
<layer number="16" name="Bottom" color="1" fill="1" visible="no" active="no"/>
<layer number="17" name="Pads" color="2" fill="1" visible="no" active="no"/>
<layer number="18" name="Vias" color="2" fill="1" visible="no" active="no"/>
<layer number="19" name="Unrouted" color="6" fill="1" visible="no" active="no"/>
<layer number="20" name="Dimension" color="15" fill="1" visible="no" active="no"/>
<layer number="21" name="tPlace" color="7" fill="1" visible="no" active="no"/>
<layer number="22" name="bPlace" color="7" fill="1" visible="no" active="no"/>
<layer number="23" name="tOrigins" color="15" fill="1" visible="no" active="no"/>
<layer number="24" name="bOrigins" color="15" fill="1" visible="no" active="no"/>
<layer number="25" name="tNames" color="7" fill="1" visible="no" active="no"/>
<layer number="26" name="bNames" color="7" fill="1" visible="no" active="no"/>
<layer number="27" name="tValues" color="7" fill="1" visible="no" active="no"/>
<layer number="28" name="bValues" color="7" fill="1" visible="no" active="no"/>
<layer number="29" name="tStop" color="7" fill="3" visible="no" active="no"/>
<layer number="30" name="bStop" color="7" fill="6" visible="no" active="no"/>
<layer number="31" name="tCream" color="7" fill="4" visible="no" active="no"/>
<layer number="32" name="bCream" color="7" fill="5" visible="no" active="no"/>
<layer number="33" name="tFinish" color="6" fill="3" visible="no" active="no"/>
<layer number="34" name="bFinish" color="6" fill="6" visible="no" active="no"/>
<layer number="35" name="tGlue" color="7" fill="4" visible="no" active="no"/>
<layer number="36" name="bGlue" color="7" fill="5" visible="no" active="no"/>
<layer number="37" name="tTest" color="7" fill="1" visible="no" active="no"/>
<layer number="38" name="bTest" color="7" fill="1" visible="no" active="no"/>
<layer number="39" name="tKeepout" color="4" fill="11" visible="no" active="no"/>
<layer number="40" name="bKeepout" color="1" fill="11" visible="no" active="no"/>
<layer number="41" name="tRestrict" color="4" fill="10" visible="no" active="no"/>
<layer number="42" name="bRestrict" color="1" fill="10" visible="no" active="no"/>
<layer number="43" name="vRestrict" color="2" fill="10" visible="no" active="no"/>
<layer number="44" name="Drills" color="7" fill="1" visible="no" active="no"/>
<layer number="45" name="Holes" color="7" fill="1" visible="no" active="no"/>
<layer number="46" name="Milling" color="3" fill="1" visible="no" active="no"/>
<layer number="47" name="Measures" color="7" fill="1" visible="no" active="no"/>
<layer number="48" name="Document" color="7" fill="1" visible="no" active="no"/>
<layer number="49" name="Reference" color="7" fill="1" visible="no" active="no"/>
<layer number="50" name="dxf" color="7" fill="1" visible="no" active="no"/>
<layer number="51" name="tDocu" color="7" fill="1" visible="no" active="no"/>
<layer number="52" name="bDocu" color="7" fill="1" visible="no" active="no"/>
<layer number="53" name="tGND_GNDA" color="7" fill="1" visible="no" active="no"/>
<layer number="54" name="bGND_GNDA" color="7" fill="1" visible="no" active="no"/>
<layer number="56" name="wert" color="7" fill="1" visible="no" active="no"/>
<layer number="57" name="tCAD" color="7" fill="1" visible="no" active="no"/>
<layer number="59" name="tCarbon" color="7" fill="1" visible="no" active="no"/>
<layer number="60" name="bCarbon" color="7" fill="1" visible="no" active="no"/>
<layer number="90" name="Modules" color="5" fill="1" visible="yes" active="yes"/>
<layer number="91" name="Nets" color="2" fill="1" visible="yes" active="yes"/>
<layer number="92" name="Busses" color="1" fill="1" visible="yes" active="yes"/>
<layer number="93" name="Pins" color="2" fill="1" visible="no" active="yes"/>
<layer number="94" name="Symbols" color="4" fill="1" visible="yes" active="yes"/>
<layer number="95" name="Names" color="7" fill="1" visible="yes" active="yes"/>
<layer number="96" name="Values" color="7" fill="1" visible="yes" active="yes"/>
<layer number="97" name="Info" color="4" fill="1" visible="yes" active="yes"/>
<layer number="98" name="Guide" color="6" fill="1" visible="yes" active="yes"/>
<layer number="99" name="SpiceOrder" color="7" fill="1" visible="yes" active="yes"/>
<layer number="100" name="Muster" color="7" fill="1" visible="yes" active="yes"/>
<layer number="101" name="Patch_Top" color="7" fill="1" visible="yes" active="yes"/>
<layer number="102" name="Vscore" color="7" fill="1" visible="yes" active="yes"/>
<layer number="103" name="tMap" color="7" fill="1" visible="yes" active="yes"/>
<layer number="104" name="Name" color="7" fill="1" visible="yes" active="yes"/>
<layer number="105" name="tPlate" color="7" fill="1" visible="yes" active="yes"/>
<layer number="106" name="bPlate" color="7" fill="1" visible="yes" active="yes"/>
<layer number="107" name="Crop" color="7" fill="1" visible="yes" active="yes"/>
<layer number="108" name="fp8" color="7" fill="1" visible="yes" active="yes"/>
<layer number="109" name="fp9" color="7" fill="1" visible="yes" active="yes"/>
<layer number="110" name="fp0" color="7" fill="1" visible="yes" active="yes"/>
<layer number="111" name="LPC17xx" color="7" fill="1" visible="yes" active="yes"/>
<layer number="112" name="tSilk" color="7" fill="1" visible="yes" active="yes"/>
<layer number="113" name="IDFDebug" color="7" fill="1" visible="yes" active="yes"/>
<layer number="114" name="Badge_Outline" color="7" fill="1" visible="yes" active="yes"/>
<layer number="115" name="ReferenceISLANDS" color="7" fill="1" visible="yes" active="yes"/>
<layer number="116" name="Patch_BOT" color="7" fill="1" visible="yes" active="yes"/>
<layer number="118" name="Rect_Pads" color="7" fill="1" visible="yes" active="yes"/>
<layer number="121" name="_tsilk" color="7" fill="1" visible="yes" active="yes"/>
<layer number="122" name="_bsilk" color="7" fill="1" visible="yes" active="yes"/>
<layer number="123" name="tTestmark" color="7" fill="1" visible="yes" active="yes"/>
<layer number="124" name="bTestmark" color="7" fill="1" visible="yes" active="yes"/>
<layer number="125" name="_tNames" color="7" fill="1" visible="yes" active="yes"/>
<layer number="126" name="_bNames" color="7" fill="1" visible="yes" active="yes"/>
<layer number="127" name="_tValues" color="7" fill="1" visible="yes" active="yes"/>
<layer number="128" name="_bValues" color="7" fill="1" visible="yes" active="yes"/>
<layer number="129" name="Mask" color="7" fill="1" visible="yes" active="yes"/>
<layer number="131" name="tAdjust" color="7" fill="1" visible="yes" active="yes"/>
<layer number="132" name="bAdjust" color="7" fill="1" visible="yes" active="yes"/>
<layer number="144" name="Drill_legend" color="7" fill="1" visible="yes" active="yes"/>
<layer number="150" name="Notes" color="7" fill="1" visible="yes" active="yes"/>
<layer number="151" name="HeatSink" color="7" fill="1" visible="yes" active="yes"/>
<layer number="152" name="_bDocu" color="7" fill="1" visible="yes" active="yes"/>
<layer number="153" name="FabDoc1" color="7" fill="1" visible="yes" active="yes"/>
<layer number="154" name="FabDoc2" color="7" fill="1" visible="yes" active="yes"/>
<layer number="155" name="FabDoc3" color="7" fill="1" visible="yes" active="yes"/>
<layer number="199" name="Contour" color="7" fill="1" visible="yes" active="yes"/>
<layer number="200" name="200bmp" color="7" fill="1" visible="yes" active="yes"/>
<layer number="201" name="201bmp" color="7" fill="1" visible="yes" active="yes"/>
<layer number="202" name="202bmp" color="7" fill="1" visible="yes" active="yes"/>
<layer number="203" name="203bmp" color="7" fill="1" visible="yes" active="yes"/>
<layer number="204" name="204bmp" color="7" fill="1" visible="yes" active="yes"/>
<layer number="205" name="205bmp" color="7" fill="1" visible="yes" active="yes"/>
<layer number="206" name="206bmp" color="7" fill="1" visible="yes" active="yes"/>
<layer number="207" name="207bmp" color="7" fill="1" visible="yes" active="yes"/>
<layer number="208" name="208bmp" color="7" fill="1" visible="yes" active="yes"/>
<layer number="209" name="209bmp" color="7" fill="1" visible="yes" active="yes"/>
<layer number="210" name="210bmp" color="7" fill="1" visible="yes" active="yes"/>
<layer number="211" name="211bmp" color="7" fill="1" visible="yes" active="yes"/>
<layer number="212" name="212bmp" color="7" fill="1" visible="yes" active="yes"/>
<layer number="213" name="213bmp" color="7" fill="1" visible="yes" active="yes"/>
<layer number="214" name="214bmp" color="7" fill="1" visible="yes" active="yes"/>
<layer number="215" name="215bmp" color="7" fill="1" visible="yes" active="yes"/>
<layer number="216" name="216bmp" color="7" fill="1" visible="yes" active="yes"/>
<layer number="217" name="217bmp" color="7" fill="1" visible="yes" active="yes"/>
<layer number="218" name="218bmp" color="7" fill="1" visible="yes" active="yes"/>
<layer number="219" name="219bmp" color="7" fill="1" visible="yes" active="yes"/>
<layer number="220" name="220bmp" color="7" fill="1" visible="yes" active="yes"/>
<layer number="221" name="221bmp" color="7" fill="1" visible="yes" active="yes"/>
<layer number="222" name="222bmp" color="7" fill="1" visible="yes" active="yes"/>
<layer number="223" name="223bmp" color="7" fill="1" visible="yes" active="yes"/>
<layer number="224" name="224bmp" color="7" fill="1" visible="yes" active="yes"/>
<layer number="225" name="225bmp" color="7" fill="1" visible="yes" active="yes"/>
<layer number="226" name="226bmp" color="7" fill="1" visible="yes" active="yes"/>
<layer number="227" name="227bmp" color="7" fill="1" visible="yes" active="yes"/>
<layer number="228" name="228bmp" color="7" fill="1" visible="yes" active="yes"/>
<layer number="229" name="229bmp" color="7" fill="1" visible="yes" active="yes"/>
<layer number="230" name="230bmp" color="7" fill="1" visible="yes" active="yes"/>
<layer number="231" name="231bmp" color="7" fill="1" visible="yes" active="yes"/>
<layer number="232" name="Eagle3D_PG2" color="7" fill="1" visible="yes" active="yes"/>
<layer number="233" name="Eagle3D_PG3" color="7" fill="1" visible="yes" active="yes"/>
<layer number="248" name="Housing" color="7" fill="1" visible="yes" active="yes"/>
<layer number="249" name="Edge" color="7" fill="1" visible="yes" active="yes"/>
<layer number="250" name="Descript" color="7" fill="1" visible="yes" active="yes"/>
<layer number="251" name="SMDround" color="7" fill="1" visible="yes" active="yes"/>
<layer number="254" name="cooling" color="7" fill="1" visible="yes" active="yes"/>
<layer number="255" name="routoute" color="7" fill="1" visible="yes" active="yes"/>
</layers>
<schematic xreflabel="%F%N/%S.%C%R" xrefpart="/%S.%C%R">
<libraries>
<library name="Limpet">
<packages>
<package name="SAMD21G">
<circle x="-2.35" y="2.35" radius="0.22360625" width="0.05" layer="21"/>
<wire x1="-2.75" y1="2.75" x2="2.75" y2="2.75" width="0.05" layer="51"/>
<wire x1="2.75" y1="2.75" x2="2.75" y2="-2.75" width="0.05" layer="51"/>
<wire x1="-2.75" y1="-2.75" x2="2.75" y2="-2.75" width="0.05" layer="51"/>
<wire x1="-2.75" y1="-2.75" x2="-2.75" y2="2.75" width="0.05" layer="51"/>
<wire x1="3.3" y1="3.6" x2="3.6" y2="3.6" width="0.05" layer="21"/>
<wire x1="3.6" y1="3.6" x2="3.6" y2="3.25" width="0.05" layer="21"/>
<wire x1="3.3" y1="-3.6" x2="3.6" y2="-3.6" width="0.05" layer="21"/>
<wire x1="3.6" y1="-3.6" x2="3.6" y2="-3.3" width="0.05" layer="21"/>
<wire x1="-3.25" y1="-3.6" x2="-3.6" y2="-3.6" width="0.05" layer="21"/>
<wire x1="-3.6" y1="-3.6" x2="-3.6" y2="-3.3" width="0.05" layer="21"/>
<wire x1="-3.3" y1="3.6" x2="-3.6" y2="3.6" width="0.05" layer="21"/>
<wire x1="-3.6" y1="3.6" x2="-3.6" y2="3.3" width="0.05" layer="21"/>
<smd name="P$1" x="-3.45" y="2.75" dx="0.95" dy="0.3" layer="1" roundness="100" rot="R180"/>
<smd name="P$2" x="-3.45" y="2.25" dx="0.95" dy="0.3" layer="1" roundness="100" rot="R180"/>
<smd name="P$3" x="-3.45" y="1.75" dx="0.95" dy="0.3" layer="1" roundness="100" rot="R180"/>
<smd name="P$4" x="-3.45" y="1.25" dx="0.95" dy="0.3" layer="1" roundness="100" rot="R180"/>
<smd name="P$5" x="-3.45" y="0.75" dx="0.95" dy="0.3" layer="1" roundness="100" rot="R180"/>
<smd name="P$6" x="-3.45" y="0.25" dx="0.95" dy="0.3" layer="1" roundness="100" rot="R180"/>
<smd name="P$7" x="-3.45" y="-0.25" dx="0.95" dy="0.3" layer="1" roundness="100" rot="R180"/>
<smd name="P$8" x="-3.45" y="-0.75" dx="0.95" dy="0.3" layer="1" roundness="100" rot="R180"/>
<smd name="P$9" x="-3.45" y="-1.25" dx="0.95" dy="0.3" layer="1" roundness="100" rot="R180"/>
<smd name="P$10" x="-3.45" y="-1.75" dx="0.95" dy="0.3" layer="1" roundness="100" rot="R180"/>
<smd name="P$11" x="-3.45" y="-2.25" dx="0.95" dy="0.3" layer="1" roundness="100" rot="R180"/>
<smd name="P$12" x="-3.45" y="-2.75" dx="0.95" dy="0.3" layer="1" roundness="100" rot="R180"/>
<smd name="P$13" x="-2.75" y="-3.45" dx="0.95" dy="0.3" layer="1" roundness="100" rot="R270"/>
<smd name="P$14" x="-2.25" y="-3.45" dx="0.95" dy="0.3" layer="1" roundness="100" rot="R90"/>
<smd name="P$15" x="-1.75" y="-3.45" dx="0.95" dy="0.3" layer="1" roundness="100" rot="R90"/>
<smd name="P$16" x="-1.25" y="-3.45" dx="0.95" dy="0.3" layer="1" roundness="100" rot="R90"/>
<smd name="P$17" x="-0.75" y="-3.45" dx="0.95" dy="0.3" layer="1" roundness="100" rot="R90"/>
<smd name="P$18" x="-0.25" y="-3.45" dx="0.95" dy="0.3" layer="1" roundness="100" rot="R90"/>
<smd name="P$19" x="0.25" y="-3.45" dx="0.95" dy="0.3" layer="1" roundness="100" rot="R90"/>
<smd name="P$20" x="0.75" y="-3.45" dx="0.95" dy="0.3" layer="1" roundness="100" rot="R90"/>
<smd name="P$21" x="1.25" y="-3.45" dx="0.95" dy="0.3" layer="1" roundness="100" rot="R90"/>
<smd name="P$22" x="1.75" y="-3.45" dx="0.95" dy="0.3" layer="1" roundness="100" rot="R90"/>
<smd name="P$23" x="2.25" y="-3.45" dx="0.95" dy="0.3" layer="1" roundness="100" rot="R90"/>
<smd name="P$24" x="2.75" y="-3.45" dx="0.95" dy="0.3" layer="1" roundness="100" rot="R270"/>
<smd name="P$25" x="3.45" y="-2.75" dx="0.95" dy="0.3" layer="1" roundness="100"/>
<smd name="P$26" x="3.45" y="-2.25" dx="0.95" dy="0.3" layer="1" roundness="100"/>
<smd name="P$27" x="3.45" y="-1.75" dx="0.95" dy="0.3" layer="1" roundness="100"/>
<smd name="P$28" x="3.45" y="-1.25" dx="0.95" dy="0.3" layer="1" roundness="100"/>
<smd name="P$29" x="3.45" y="-0.75" dx="0.95" dy="0.3" layer="1" roundness="100"/>
<smd name="P$30" x="3.45" y="-0.25" dx="0.95" dy="0.3" layer="1" roundness="100"/>
<smd name="P$31" x="3.45" y="0.25" dx="0.95" dy="0.3" layer="1" roundness="100"/>
<smd name="P$32" x="3.45" y="0.75" dx="0.95" dy="0.3" layer="1" roundness="100"/>
<smd name="P$33" x="3.45" y="1.25" dx="0.95" dy="0.3" layer="1" roundness="100"/>
<smd name="P$34" x="3.45" y="1.75" dx="0.95" dy="0.3" layer="1" roundness="100"/>
<smd name="P$35" x="3.45" y="2.25" dx="0.95" dy="0.3" layer="1" roundness="100"/>
<smd name="P$36" x="3.45" y="2.75" dx="0.95" dy="0.3" layer="1" roundness="100"/>
<smd name="P$37" x="2.75" y="3.45" dx="0.95" dy="0.3" layer="1" roundness="100" rot="R90"/>
<smd name="P$38" x="2.25" y="3.45" dx="0.95" dy="0.3" layer="1" roundness="100" rot="R90"/>
<smd name="P$39" x="1.75" y="3.45" dx="0.95" dy="0.3" layer="1" roundness="100" rot="R90"/>
<smd name="P$40" x="1.25" y="3.45" dx="0.95" dy="0.3" layer="1" roundness="100" rot="R90"/>
<smd name="P$41" x="0.75" y="3.45" dx="0.95" dy="0.3" layer="1" roundness="100" rot="R90"/>
<smd name="P$42" x="0.25" y="3.45" dx="0.95" dy="0.3" layer="1" roundness="100" rot="R90"/>
<smd name="P$43" x="-0.25" y="3.45" dx="0.95" dy="0.3" layer="1" roundness="100" rot="R90"/>
<smd name="P$44" x="-0.75" y="3.45" dx="0.95" dy="0.3" layer="1" roundness="100" rot="R90"/>
<smd name="P$45" x="-1.25" y="3.45" dx="0.95" dy="0.3" layer="1" roundness="100" rot="R90"/>
<smd name="P$46" x="-1.75" y="3.45" dx="0.95" dy="0.3" layer="1" roundness="100" rot="R90"/>
<smd name="P$47" x="-2.25" y="3.45" dx="0.95" dy="0.3" layer="1" roundness="100" rot="R90"/>
<smd name="P$48" x="-2.75" y="3.45" dx="0.95" dy="0.3" layer="1" roundness="100" rot="R90"/>
<smd name="P$49" x="0" y="0" dx="5.5" dy="5.5" layer="1"/>
<text x="-0.75" y="1" size="0.3048" layer="25">&gt;NAME</text>
<text x="-0.65" y="-1.2" size="0.3048" layer="27">&gt;VALUE</text>
</package>
<package name="C0402">
<description>&lt;b&gt;CAPACITOR&lt;/b&gt;</description>
<wire x1="-0.245" y1="0.224" x2="0.245" y2="0.224" width="0.1524" layer="51"/>
<wire x1="0.245" y1="-0.224" x2="-0.245" y2="-0.224" width="0.1524" layer="51"/>
<wire x1="-1.473" y1="0.483" x2="1.473" y2="0.483" width="0.0508" layer="39"/>
<wire x1="1.473" y1="0.483" x2="1.473" y2="-0.483" width="0.0508" layer="39"/>
<wire x1="1.473" y1="-0.483" x2="-1.473" y2="-0.483" width="0.0508" layer="39"/>
<wire x1="-1.473" y1="-0.483" x2="-1.473" y2="0.483" width="0.0508" layer="39"/>
<smd name="1" x="-0.65" y="0" dx="0.7" dy="0.9" layer="1"/>
<smd name="2" x="0.65" y="0" dx="0.7" dy="0.9" layer="1"/>
<text x="-0.585" y="1.305" size="1.27" layer="25">&gt;NAME</text>
<text x="-0.635" y="-1.905" size="1.27" layer="27">&gt;VALUE</text>
<rectangle x1="-0.554" y1="-0.3048" x2="-0.254" y2="0.2951" layer="51"/>
<rectangle x1="0.2588" y1="-0.3048" x2="0.5588" y2="0.2951" layer="51"/>
<rectangle x1="-0.1999" y1="-0.3" x2="0.1999" y2="0.3" layer="35"/>
</package>
<package name="LTST-N683EGBW">
<smd name="1(RED)" x="0.8" y="1.6" dx="1.6" dy="1.1" layer="1" rot="R90"/>
<smd name="2(+ANODE)" x="0.8" y="-1.5" dx="1.6" dy="1.1" layer="1" rot="R90"/>
<smd name="3(BLUE)" x="-0.8" y="-1.5" dx="1.6" dy="1.1" layer="1" rot="R90"/>
<smd name="4(GREEN)" x="-0.8" y="1.6" dx="1.6" dy="1.1" layer="1" rot="R90"/>
<wire x1="1.7" y1="1.6" x2="0.8" y2="1.6" width="0.127" layer="51"/>
<wire x1="0.8" y1="1.6" x2="-1.7" y2="1.6" width="0.127" layer="51"/>
<wire x1="-1.7" y1="1.6" x2="-1.7" y2="-1.6" width="0.127" layer="51"/>
<wire x1="-1.7" y1="-1.6" x2="1.7" y2="-1.6" width="0.127" layer="51"/>
<wire x1="1.7" y1="-1.6" x2="1.7" y2="0.7" width="0.127" layer="51"/>
<circle x="0" y="0" radius="1.204159375" width="0.127" layer="51"/>
<wire x1="1.7" y1="0.7" x2="1.7" y2="1.6" width="0.127" layer="51"/>
<wire x1="0.8" y1="1.6" x2="1.7" y2="0.7" width="0.127" layer="51"/>
<text x="2.1" y="-0.3" size="0.8128" layer="25">&gt;NAME</text>
<text x="-6.1" y="-0.4" size="0.8128" layer="27">&gt;VALUE</text>
</package>
<package name="R0402">
<description>&lt;b&gt;RESISTOR&lt;/b&gt;</description>
<wire x1="-0.245" y1="0.224" x2="0.245" y2="0.224" width="0.1524" layer="51"/>
<wire x1="0.245" y1="-0.224" x2="-0.245" y2="-0.224" width="0.1524" layer="51"/>
<wire x1="-1.473" y1="0.483" x2="1.473" y2="0.483" width="0.0508" layer="39"/>
<wire x1="1.473" y1="0.483" x2="1.473" y2="-0.483" width="0.0508" layer="39"/>
<wire x1="1.473" y1="-0.483" x2="-1.473" y2="-0.483" width="0.0508" layer="39"/>
<wire x1="-1.473" y1="-0.483" x2="-1.473" y2="0.483" width="0.0508" layer="39"/>
<smd name="1" x="-0.65" y="0" dx="0.7" dy="0.9" layer="1"/>
<smd name="2" x="0.65" y="0" dx="0.7" dy="0.9" layer="1"/>
<text x="-0.735" y="1.235" size="1.27" layer="25">&gt;NAME</text>
<text x="-0.635" y="-2.355" size="1.27" layer="27">&gt;VALUE</text>
<rectangle x1="-0.554" y1="-0.3048" x2="-0.254" y2="0.2951" layer="51"/>
<rectangle x1="0.2588" y1="-0.3048" x2="0.5588" y2="0.2951" layer="51"/>
<rectangle x1="-0.1999" y1="-0.4001" x2="0.1999" y2="0.4001" layer="35"/>
</package>
<package name="PICO-5">
<smd name="M$1" x="-5.05" y="-3.1" dx="2.1" dy="3" layer="1"/>
<smd name="M$2" x="5.05" y="-3.1" dx="2.1" dy="3" layer="1"/>
<smd name="P$1" x="-2.5" y="0" dx="0.8" dy="2" layer="1"/>
<smd name="P$2" x="-1.25" y="0" dx="0.8" dy="2" layer="1"/>
<smd name="P$3" x="0" y="0" dx="0.8" dy="2" layer="1"/>
<smd name="P$4" x="1.25" y="0" dx="0.8" dy="2" layer="1"/>
<smd name="P$5" x="2.5" y="0" dx="0.8" dy="2" layer="1"/>
<text x="3.75" y="0" size="1.27" layer="25">&gt;NAME</text>
<wire x1="-4" y1="-4.6" x2="4" y2="-4.6" width="0.127" layer="51"/>
<wire x1="4" y1="-4.6" x2="4" y2="-1" width="0.127" layer="51"/>
<wire x1="4" y1="-1" x2="-4" y2="-1" width="0.127" layer="51"/>
<wire x1="-4" y1="-1" x2="-4" y2="-4.6" width="0.127" layer="51"/>
</package>
<package name="SMD_HEADER(1X02)">
<text x="-1.3462" y="1.8288" size="1.27" layer="25" ratio="10">&gt;NAME</text>
<text x="-1.27" y="-3.175" size="1.27" layer="27">&gt;VALUE</text>
<smd name="P$1" x="0" y="0" dx="2.2" dy="0.7" layer="1" rot="R90"/>
<smd name="P$2" x="3.24" y="0" dx="2.2" dy="0.7" layer="1" rot="R90"/>
<wire x1="-0.4" y1="-1.1" x2="0.4" y2="-1.1" width="0.127" layer="51"/>
<wire x1="0.4" y1="-1.1" x2="2.9" y2="-1.1" width="0.127" layer="51"/>
<wire x1="2.9" y1="-1.1" x2="3.6" y2="-1.1" width="0.127" layer="51"/>
<wire x1="3.6" y1="-1.1" x2="3.6" y2="1.1" width="0.127" layer="51"/>
<wire x1="3.6" y1="1.1" x2="2.9" y2="1.1" width="0.127" layer="51"/>
<wire x1="2.9" y1="1.1" x2="0.4" y2="1.1" width="0.127" layer="51"/>
<wire x1="0.4" y1="1.1" x2="-0.4" y2="1.1" width="0.127" layer="51"/>
<wire x1="-0.4" y1="1.1" x2="-0.4" y2="-1.1" width="0.127" layer="51"/>
<wire x1="0.4" y1="1.1" x2="0.4" y2="-1.1" width="0.127" layer="51"/>
<wire x1="2.9" y1="1.1" x2="2.9" y2="-1.1" width="0.127" layer="51"/>
</package>
<package name="BK-877">
<wire x1="32.512" y1="3.048" x2="30.48" y2="3.048" width="0.127" layer="21"/>
<wire x1="32.512" y1="-3.048" x2="30.48" y2="-3.048" width="0.127" layer="21"/>
<wire x1="30.48" y1="-3.048" x2="30.48" y2="-5.08" width="0.127" layer="21"/>
<wire x1="3.048" y1="3.048" x2="5.08" y2="3.048" width="0.127" layer="21"/>
<wire x1="3.048" y1="-3.048" x2="5.08" y2="-3.048" width="0.127" layer="21"/>
<wire x1="5.08" y1="-3.048" x2="5.08" y2="-5.08" width="0.127" layer="21"/>
<wire x1="5.08" y1="12.7" x2="7.62" y2="12.7" width="0.127" layer="21"/>
<wire x1="30.48" y1="12.7" x2="27.94" y2="12.7" width="0.127" layer="21"/>
<wire x1="12.7" y1="-12.7" x2="22.86" y2="-12.7" width="0.127" layer="21"/>
<wire x1="11.43" y1="8.89" x2="7.62" y2="12.7" width="0.127" layer="21" curve="-90"/>
<wire x1="11.43" y1="8.89" x2="24.13" y2="8.89" width="0.127" layer="21"/>
<wire x1="24.13" y1="8.89" x2="27.94" y2="12.7" width="0.127" layer="21" curve="90"/>
<wire x1="5.08" y1="12.7" x2="5.08" y2="3.048" width="0.127" layer="21"/>
<wire x1="30.48" y1="3.048" x2="30.48" y2="12.7" width="0.127" layer="21"/>
<wire x1="5.08" y1="-5.08" x2="12.7" y2="-12.7" width="0.127" layer="21"/>
<wire x1="30.48" y1="-5.08" x2="22.86" y2="-12.7" width="0.127" layer="21"/>
<wire x1="15" y1="3.3" x2="14.5" y2="3.3" width="0.127" layer="21"/>
<wire x1="14.5" y1="3.3" x2="14.5" y2="2.8" width="0.127" layer="21"/>
<wire x1="20.7" y1="3.2" x2="21" y2="3.2" width="0.127" layer="21"/>
<wire x1="21" y1="3.2" x2="21" y2="2.7" width="0.127" layer="21"/>
<smd name="P$1" x="3.048" y="0" dx="6.096" dy="6.096" layer="1"/>
<smd name="P$2" x="32.512" y="0" dx="6.096" dy="6.096" layer="1"/>
<smd name="P$3" x="17.748" y="0.1" dx="6.096" dy="6.096" layer="1"/>
<text x="13.208" y="-6.096" size="1.778" layer="21">&gt;NAME</text>
</package>
<package name="MCP73812">
<circle x="-1.11" y="-0.51" radius="0.2" width="0" layer="21"/>
<smd name="P$1" x="-0.95" y="-1.4" dx="1.1" dy="0.6" layer="1" rot="R90"/>
<smd name="P$2" x="0" y="-1.4" dx="1.1" dy="0.6" layer="1" rot="R90"/>
<smd name="P$3" x="0.95" y="-1.4" dx="1.1" dy="0.6" layer="1" rot="R90"/>
<smd name="P$4" x="0.95" y="1.4" dx="1.1" dy="0.6" layer="1" rot="R90"/>
<smd name="P$5" x="-0.95" y="1.4" dx="1.1" dy="0.6" layer="1" rot="R90"/>
<wire x1="-1.41" y1="-0.84" x2="1.42" y2="-0.84" width="0.127" layer="51"/>
<wire x1="1.42" y1="-0.84" x2="1.42" y2="0.84" width="0.127" layer="51"/>
<wire x1="1.42" y1="0.84" x2="-1.42" y2="0.84" width="0.127" layer="51"/>
<wire x1="-1.42" y1="0.84" x2="-1.42" y2="-0.84" width="0.127" layer="51"/>
</package>
<package name="SI7006-A20">
<smd name="P$1" x="-1.5" y="1" dx="1" dy="0.45" layer="1"/>
<smd name="P$2" x="-1.5" y="0" dx="1" dy="0.45" layer="1"/>
<smd name="P$3" x="-1.5" y="-1" dx="1" dy="0.45" layer="1"/>
<smd name="P$4" x="1.55" y="-1" dx="1" dy="0.45" layer="1"/>
<smd name="P$5" x="1.55" y="0" dx="1" dy="0.45" layer="1"/>
<smd name="P$6" x="1.55" y="1" dx="1" dy="0.45" layer="1"/>
<smd name="P$7" x="0.025" y="0" dx="2.45" dy="1.6" layer="1" rot="R90"/>
<circle x="0" y="0" radius="0.35" width="0.02" layer="51"/>
<wire x1="0.5" y1="0.6" x2="0.5" y2="-0.6" width="0.02" layer="51"/>
<wire x1="0.5" y1="-0.6" x2="-0.5" y2="-0.6" width="0.02" layer="51"/>
<wire x1="-0.5" y1="-0.6" x2="-0.5" y2="0.3" width="0.02" layer="51"/>
<wire x1="-0.5" y1="0.3" x2="-0.2" y2="0.6" width="0.02" layer="51"/>
<wire x1="-0.2" y1="0.6" x2="0.5" y2="0.6" width="0.02" layer="51"/>
<wire x1="-2" y1="-1.2" x2="-2" y2="1.2" width="0.127" layer="51"/>
<wire x1="-2" y1="1.2" x2="2.1" y2="1.2" width="0.127" layer="51"/>
<wire x1="2.1" y1="1.2" x2="2.1" y2="-1.2" width="0.127" layer="51"/>
<wire x1="2.1" y1="-1.2" x2="-2" y2="-1.2" width="0.127" layer="51"/>
<text x="-1.8" y="1.9" size="1.27" layer="25">&gt;NAME</text>
</package>
<package name="VEML6040">
<wire x1="-1" y1="0.625" x2="1" y2="0.625" width="0.01" layer="51"/>
<wire x1="-1" y1="-0.625" x2="1" y2="-0.625" width="0.01" layer="51"/>
<wire x1="1" y1="-0.625" x2="1" y2="0.625" width="0.01" layer="51"/>
<wire x1="-1" y1="-0.625" x2="-1" y2="0.625" width="0.01" layer="51"/>
<wire x1="0.475" y1="-0.15" x2="0.375" y2="-0.15" width="0.05" layer="25"/>
<wire x1="0.375" y1="-0.15" x2="0.375" y2="-0.25" width="0.05" layer="25"/>
<wire x1="0.475" y1="0.225" x2="0.475" y2="0.15" width="0.05" layer="25"/>
<wire x1="0.475" y1="0.15" x2="0.575" y2="0.15" width="0.05" layer="25"/>
<wire x1="-0.925" y1="0.675" x2="-1.05" y2="0.675" width="0.05" layer="25"/>
<wire x1="-1.05" y1="0.675" x2="-1.05" y2="0.575" width="0.05" layer="25"/>
<wire x1="-0.925" y1="-0.675" x2="-1.05" y2="-0.675" width="0.05" layer="25"/>
<wire x1="-1.05" y1="-0.675" x2="-1.05" y2="-0.575" width="0.05" layer="25"/>
<wire x1="0.95" y1="-0.675" x2="1.05" y2="-0.675" width="0.05" layer="25"/>
<wire x1="1.05" y1="-0.675" x2="1.05" y2="-0.6" width="0.05" layer="25"/>
<wire x1="0.925" y1="0.675" x2="1.05" y2="0.675" width="0.05" layer="25"/>
<wire x1="1.05" y1="0.675" x2="1.05" y2="0.6" width="0.05" layer="25"/>
<smd name="P$1" x="-0.95" y="0.35" dx="0.9" dy="0.35" layer="1"/>
<smd name="P$2" x="-0.95" y="-0.35" dx="0.9" dy="0.35" layer="1"/>
<smd name="P$3" x="0.9" y="-0.35" dx="1" dy="0.35" layer="1"/>
<smd name="P$4" x="0.95" y="0.35" dx="0.9" dy="0.35" layer="1"/>
<text x="-0.525" y="0.875" size="0.254" layer="25" ratio="0">&gt;NAME</text>
</package>
<package name="MLX90393">
<circle x="-0.57" y="-0.41" radius="0.111803125" width="0.05" layer="21"/>
<wire x1="-1.5" y1="1.65" x2="1.5" y2="1.65" width="0.05" layer="51"/>
<wire x1="-1.5" y1="-1.35" x2="-1.5" y2="1.65" width="0.05" layer="51"/>
<wire x1="1.5" y1="-1.35" x2="-1.5" y2="-1.35" width="0.05" layer="51"/>
<wire x1="1.5" y1="1.65" x2="1.5" y2="-1.35" width="0.05" layer="51"/>
<smd name="1" x="-0.75" y="-1.1" dx="0.3" dy="0.5" layer="1"/>
<smd name="2" x="-0.25" y="-1.1" dx="0.3" dy="0.5" layer="1"/>
<smd name="3" x="0.25" y="-1.1" dx="0.3" dy="0.5" layer="1"/>
<smd name="4" x="0.75" y="-1.1" dx="0.3" dy="0.5" layer="1" rot="R180"/>
<smd name="5" x="1.25" y="-0.6" dx="0.3" dy="0.5" layer="1" rot="R90"/>
<smd name="6" x="1.25" y="-0.1" dx="0.3" dy="0.5" layer="1" rot="R90"/>
<smd name="7" x="1.25" y="0.4" dx="0.3" dy="0.5" layer="1" rot="R90"/>
<smd name="8" x="1.25" y="0.9" dx="0.3" dy="0.5" layer="1" rot="R270"/>
<smd name="9" x="0.75" y="1.4" dx="0.3" dy="0.5" layer="1" rot="R180"/>
<smd name="10" x="0.25" y="1.4" dx="0.3" dy="0.5" layer="1" rot="R180"/>
<smd name="11" x="-0.25" y="1.4" dx="0.3" dy="0.5" layer="1" rot="R180"/>
<smd name="12" x="-0.75" y="1.4" dx="0.3" dy="0.5" layer="1"/>
<smd name="13" x="-1.25" y="0.9" dx="0.3" dy="0.5" layer="1" rot="R270"/>
<smd name="14" x="-1.25" y="0.4" dx="0.3" dy="0.5" layer="1" rot="R270"/>
<smd name="15" x="-1.25" y="-0.1" dx="0.3" dy="0.5" layer="1" rot="R270"/>
<smd name="16" x="-1.25" y="-0.6" dx="0.3" dy="0.5" layer="1" rot="R90"/>
<text x="-2.55" y="2.3" size="1.016" layer="25">&gt;NAME</text>
<text x="-2.8" y="-2.95" size="1.016" layer="27">&gt;VALUE</text>
<polygon width="0.001" layer="1">
<vertex x="-1.5" y="1.05"/>
<vertex x="-1.8" y="1.05"/>
<vertex x="-1.8" y="0.75"/>
<vertex x="-1.5" y="0.75"/>
</polygon>
<polygon width="0.001" layer="1">
<vertex x="-1.5" y="0.55"/>
<vertex x="-1.8" y="0.55"/>
<vertex x="-1.8" y="0.25"/>
<vertex x="-1.5" y="0.25"/>
</polygon>
<polygon width="0.001" layer="1">
<vertex x="-1.5" y="0.05"/>
<vertex x="-1.8" y="0.05"/>
<vertex x="-1.8" y="-0.25"/>
<vertex x="-1.5" y="-0.25"/>
</polygon>
<polygon width="0.001" layer="1">
<vertex x="-1.5" y="-0.45"/>
<vertex x="-1.8" y="-0.45"/>
<vertex x="-1.8" y="-0.75"/>
<vertex x="-1.5" y="-0.75"/>
</polygon>
<polygon width="0.001" layer="1">
<vertex x="-0.9" y="-1.35"/>
<vertex x="-0.9" y="-1.65"/>
<vertex x="-0.6" y="-1.65"/>
<vertex x="-0.6" y="-1.35"/>
</polygon>
<polygon width="0.001" layer="1">
<vertex x="-0.4" y="-1.35"/>
<vertex x="-0.4" y="-1.65"/>
<vertex x="-0.1" y="-1.65"/>
<vertex x="-0.1" y="-1.35"/>
</polygon>
<polygon width="0.001" layer="1">
<vertex x="0.1" y="-1.35"/>
<vertex x="0.1" y="-1.65"/>
<vertex x="0.4" y="-1.65"/>
<vertex x="0.4" y="-1.35"/>
</polygon>
<polygon width="0.001" layer="1">
<vertex x="0.6" y="-1.35"/>
<vertex x="0.6" y="-1.65"/>
<vertex x="0.9" y="-1.65"/>
<vertex x="0.9" y="-1.35"/>
</polygon>
<polygon width="0.001" layer="1">
<vertex x="-0.9" y="1.65"/>
<vertex x="-0.9" y="1.95"/>
<vertex x="-0.6" y="1.95"/>
<vertex x="-0.6" y="1.65"/>
</polygon>
<polygon width="0.001" layer="1">
<vertex x="-0.4" y="1.65"/>
<vertex x="-0.4" y="1.95"/>
<vertex x="-0.1" y="1.95"/>
<vertex x="-0.1" y="1.65"/>
</polygon>
<polygon width="0.001" layer="1">
<vertex x="0.1" y="1.65"/>
<vertex x="0.1" y="1.95"/>
<vertex x="0.4" y="1.95"/>
<vertex x="0.4" y="1.65"/>
</polygon>
<polygon width="0.001" layer="1">
<vertex x="0.6" y="1.65"/>
<vertex x="0.6" y="1.95"/>
<vertex x="0.9" y="1.95"/>
<vertex x="0.9" y="1.65"/>
</polygon>
<polygon width="0.001" layer="1">
<vertex x="1.5" y="1.05"/>
<vertex x="1.8" y="1.05"/>
<vertex x="1.8" y="0.75"/>
<vertex x="1.5" y="0.75"/>
</polygon>
<polygon width="0.001" layer="1">
<vertex x="1.5" y="0.55"/>
<vertex x="1.8" y="0.55"/>
<vertex x="1.8" y="0.25"/>
<vertex x="1.5" y="0.25"/>
</polygon>
<polygon width="0.001" layer="1">
<vertex x="1.5" y="0.05"/>
<vertex x="1.8" y="0.05"/>
<vertex x="1.8" y="-0.25"/>
<vertex x="1.5" y="-0.25"/>
</polygon>
<polygon width="0.001" layer="1">
<vertex x="1.5" y="-0.45"/>
<vertex x="1.8" y="-0.45"/>
<vertex x="1.8" y="-0.75"/>
<vertex x="1.5" y="-0.75"/>
</polygon>
</package>
<package name="BMP280">
<smd name="P$1" x="0.8" y="1" dx="0.6" dy="0.35" layer="1"/>
<smd name="P$2" x="0.8" y="0.35" dx="0.6" dy="0.35" layer="1"/>
<smd name="P$3" x="0.8" y="-0.3" dx="0.6" dy="0.35" layer="1"/>
<smd name="P$4" x="0.8" y="-0.95" dx="0.6" dy="0.35" layer="1"/>
<smd name="P$5" x="-0.9" y="-0.95" dx="0.6" dy="0.35" layer="1"/>
<smd name="P$6" x="-0.9" y="-0.3" dx="0.6" dy="0.35" layer="1"/>
<smd name="P$7" x="-0.9" y="0.35" dx="0.6" dy="0.35" layer="1"/>
<smd name="P$8" x="-0.9" y="1" dx="0.6" dy="0.35" layer="1"/>
<text x="-1.1" y="-2.5" size="0.6096" layer="25">&gt;NAME</text>
<wire x1="-1.1" y1="1.4" x2="1" y2="1.4" width="0.05" layer="51"/>
<wire x1="1" y1="1.4" x2="1" y2="-1.4" width="0.05" layer="51"/>
<wire x1="1" y1="-1.4" x2="-1.1" y2="-1.4" width="0.05" layer="51"/>
<wire x1="-1.1" y1="-1.4" x2="-1.1" y2="1.4" width="0.05" layer="51"/>
<circle x="0.2" y="1" radius="0.2" width="0.05" layer="51"/>
</package>
<package name="VL53L0X">
<circle x="0.7875" y="0" radius="0.282840625" width="0.127" layer="21"/>
<circle x="-1.005" y="0" radius="0.1" width="0.127" layer="21"/>
<wire x1="2.2" y1="-1.2" x2="-2.2" y2="-1.2" width="0.127" layer="51"/>
<wire x1="-2.2" y1="-1.2" x2="-2.2" y2="1.2" width="0.127" layer="51"/>
<wire x1="-2.2" y1="1.2" x2="2.2" y2="1.2" width="0.127" layer="51"/>
<wire x1="2.2" y1="-1.2" x2="2.2" y2="1.2" width="0.127" layer="51"/>
<wire x1="-2" y1="-1.4" x2="-2.4" y2="-1.4" width="0.127" layer="21"/>
<wire x1="-2.4" y1="-1.4" x2="-2.4" y2="-1" width="0.127" layer="21"/>
<wire x1="-2.4" y1="1" x2="-2.4" y2="1.4" width="0.127" layer="21"/>
<wire x1="-2.4" y1="1.4" x2="-2" y2="1.4" width="0.127" layer="21"/>
<wire x1="2" y1="1.4" x2="2.4" y2="1.4" width="0.127" layer="21"/>
<wire x1="2.4" y1="1.4" x2="2.4" y2="1" width="0.127" layer="21"/>
<wire x1="2.4" y1="-1" x2="2.4" y2="-1.4" width="0.127" layer="21"/>
<wire x1="2.4" y1="-1.4" x2="2" y2="-1.4" width="0.127" layer="21"/>
<wire x1="2.032" y1="-1.016" x2="2.032" y2="-0.762" width="0.127" layer="21"/>
<wire x1="2.032" y1="-0.762" x2="2.286" y2="-0.762" width="0.127" layer="21"/>
<wire x1="2.286" y1="-0.762" x2="2.286" y2="-0.508" width="0.127" layer="21"/>
<smd name="P$1" x="1.6" y="-0.8" dx="0.5" dy="0.5" layer="1" rot="R180"/>
<smd name="P$2" x="0.8" y="-0.8" dx="0.5" dy="0.5" layer="1" rot="R180"/>
<smd name="P$3" x="0" y="-0.8" dx="0.5" dy="0.5" layer="1" rot="R180"/>
<smd name="P$4" x="-0.8" y="-0.8" dx="0.5" dy="0.5" layer="1" rot="R180"/>
<smd name="P$5" x="-1.6" y="-0.8" dx="0.5" dy="0.5" layer="1" rot="R180"/>
<smd name="P$6" x="-1.6" y="0" dx="0.5" dy="0.5" layer="1" rot="R180"/>
<smd name="P$7" x="-1.6" y="0.8" dx="0.5" dy="0.5" layer="1" rot="R180"/>
<smd name="P$8" x="-0.8" y="0.8" dx="0.5" dy="0.5" layer="1" rot="R180"/>
<smd name="P$9" x="0" y="0.8" dx="0.5" dy="0.5" layer="1" rot="R180"/>
<smd name="P$10" x="0.8" y="0.8" dx="0.5" dy="0.5" layer="1" rot="R180"/>
<smd name="P$11" x="1.6" y="0.8" dx="0.5" dy="0.5" layer="1" rot="R180"/>
<smd name="P$12" x="1.6" y="0" dx="0.5" dy="0.5" layer="1" rot="R180"/>
<text x="-2.17" y="1.781" size="0.4064" layer="25">&gt;NAME</text>
</package>
<package name="SPU0414HR5H-SB">
<smd name="P$1" x="0.85" y="1.31" dx="0.8" dy="0.8" layer="1" roundness="100"/>
<smd name="P$2" x="0.85" y="-1.15" dx="0.8" dy="0.8" layer="1" roundness="100"/>
<smd name="P$3" x="-0.85" y="-1.15" dx="0.8" dy="0.8" layer="1" roundness="100"/>
<smd name="P$4" x="-0.85" y="1.31" dx="0.8" dy="0.8" layer="1" roundness="100"/>
<wire x1="1.475" y1="1.96" x2="-1.475" y2="1.96" width="0.05" layer="51"/>
<wire x1="1.475" y1="-1.8" x2="-1.475" y2="-1.8" width="0.05" layer="51"/>
<wire x1="-1.475" y1="1.96" x2="-1.475" y2="-1.8" width="0.05" layer="51"/>
<wire x1="1.475" y1="1.96" x2="1.475" y2="-1.8" width="0.05" layer="51"/>
<circle x="0" y="0.776" radius="0.25" width="0.05" layer="51"/>
<text x="-3.29" y="2.44" size="1.27" layer="25">&gt;NAME</text>
</package>
<package name="LSM6DS3US/LSM6DS3">
<smd name="P$1" x="-1.175" y="0.75" dx="0.45" dy="0.25" layer="1"/>
<smd name="P$2" x="-1.175" y="0.25" dx="0.45" dy="0.25" layer="1"/>
<smd name="P$3" x="-1.175" y="-0.25" dx="0.45" dy="0.25" layer="1"/>
<smd name="P$4" x="-1.175" y="-0.75" dx="0.45" dy="0.25" layer="1"/>
<smd name="P$5" x="-0.5" y="-0.925" dx="0.45" dy="0.25" layer="1" rot="R90"/>
<smd name="P$6" x="0" y="-0.925" dx="0.45" dy="0.25" layer="1" rot="R90"/>
<smd name="P$7" x="0.5" y="-0.925" dx="0.45" dy="0.25" layer="1" rot="R90"/>
<smd name="P$8" x="1.175" y="-0.75" dx="0.45" dy="0.25" layer="1" rot="R180"/>
<smd name="P$9" x="1.175" y="-0.25" dx="0.45" dy="0.25" layer="1" rot="R180"/>
<smd name="P$10" x="1.175" y="0.25" dx="0.45" dy="0.25" layer="1" rot="R180"/>
<smd name="P$11" x="1.175" y="0.75" dx="0.45" dy="0.25" layer="1" rot="R180"/>
<smd name="P$12" x="0.5" y="0.925" dx="0.45" dy="0.25" layer="1" rot="R270"/>
<smd name="P$13" x="0" y="0.925" dx="0.45" dy="0.25" layer="1" rot="R270"/>
<smd name="P$14" x="-0.5" y="0.925" dx="0.45" dy="0.25" layer="1" rot="R270"/>
<wire x1="-1.5" y1="1.25" x2="1.5" y2="1.25" width="0.05" layer="51"/>
<wire x1="-1.5" y1="-1.25" x2="1.5" y2="-1.25" width="0.05" layer="51"/>
<wire x1="-1.5" y1="1.25" x2="-1.5" y2="-1.25" width="0.05" layer="51"/>
<wire x1="1.5" y1="1.25" x2="1.5" y2="-1.25" width="0.05" layer="51"/>
<wire x1="-1.6" y1="1.05" x2="-1.6" y2="1.35" width="0.05" layer="51"/>
<wire x1="-1.6" y1="1.35" x2="-1.25" y2="1.35" width="0.05" layer="51"/>
<wire x1="-1.6" y1="-1.05" x2="-1.6" y2="-1.35" width="0.05" layer="51"/>
<wire x1="-1.6" y1="-1.35" x2="-1.25" y2="-1.35" width="0.05" layer="51"/>
<wire x1="1.6" y1="0.95" x2="1.6" y2="1.35" width="0.05" layer="51"/>
<wire x1="1.6" y1="1.35" x2="1.2" y2="1.35" width="0.05" layer="51"/>
<wire x1="1.6" y1="-1" x2="1.6" y2="-1.35" width="0.05" layer="51"/>
<wire x1="1.6" y1="-1.35" x2="1.2" y2="-1.35" width="0.05" layer="51"/>
<rectangle x1="-1.375" y1="0.65" x2="-0.975" y2="0.85" layer="51"/>
<rectangle x1="-1.375" y1="0.15" x2="-0.975" y2="0.35" layer="51"/>
<rectangle x1="-1.375" y1="-0.35" x2="-0.975" y2="-0.15" layer="51"/>
<rectangle x1="-1.375" y1="-0.85" x2="-0.975" y2="-0.65" layer="51"/>
<rectangle x1="0.975" y1="0.65" x2="1.375" y2="0.85" layer="51"/>
<rectangle x1="0.975" y1="0.15" x2="1.375" y2="0.35" layer="51"/>
<rectangle x1="0.975" y1="-0.35" x2="1.375" y2="-0.15" layer="51"/>
<rectangle x1="0.975" y1="-0.85" x2="1.375" y2="-0.65" layer="51"/>
<rectangle x1="-0.6" y1="0.725" x2="-0.4" y2="1.125" layer="51"/>
<rectangle x1="-0.1" y1="0.725" x2="0.1" y2="1.125" layer="51"/>
<rectangle x1="0.4" y1="0.725" x2="0.6" y2="1.125" layer="51"/>
<rectangle x1="0.4" y1="-1.125" x2="0.6" y2="-0.725" layer="51"/>
<rectangle x1="-0.1" y1="-1.125" x2="0.1" y2="-0.725" layer="51"/>
<rectangle x1="-0.6" y1="-1.125" x2="-0.4" y2="-0.725" layer="51"/>
<circle x="-0.78" y="0.6" radius="0.1" width="0.025" layer="51"/>
<text x="-2.61" y="-3.02" size="1.27" layer="25">&gt;NAME</text>
</package>
<package name="2X4">
<wire x1="-5.08" y1="-1.905" x2="-4.445" y2="-2.54" width="0.1524" layer="21"/>
<wire x1="-3.175" y1="-2.54" x2="-2.54" y2="-1.905" width="0.1524" layer="21"/>
<wire x1="-2.54" y1="-1.905" x2="-1.905" y2="-2.54" width="0.1524" layer="21"/>
<wire x1="-0.635" y1="-2.54" x2="0" y2="-1.905" width="0.1524" layer="21"/>
<wire x1="0" y1="-1.905" x2="0.635" y2="-2.54" width="0.1524" layer="21"/>
<wire x1="1.905" y1="-2.54" x2="2.54" y2="-1.905" width="0.1524" layer="21"/>
<wire x1="2.54" y1="-1.905" x2="3.175" y2="-2.54" width="0.1524" layer="21"/>
<wire x1="4.445" y1="-2.54" x2="5.08" y2="-1.905" width="0.1524" layer="21"/>
<wire x1="-5.08" y1="-1.905" x2="-5.08" y2="1.905" width="0.1524" layer="21"/>
<wire x1="-5.08" y1="1.905" x2="-4.445" y2="2.54" width="0.1524" layer="21"/>
<wire x1="-4.445" y1="2.54" x2="-3.175" y2="2.54" width="0.1524" layer="21"/>
<wire x1="-3.175" y1="2.54" x2="-2.54" y2="1.905" width="0.1524" layer="21"/>
<wire x1="-2.54" y1="1.905" x2="-1.905" y2="2.54" width="0.1524" layer="21"/>
<wire x1="-1.905" y1="2.54" x2="-0.635" y2="2.54" width="0.1524" layer="21"/>
<wire x1="-0.635" y1="2.54" x2="0" y2="1.905" width="0.1524" layer="21"/>
<wire x1="0" y1="1.905" x2="0.635" y2="2.54" width="0.1524" layer="21"/>
<wire x1="0.635" y1="2.54" x2="1.905" y2="2.54" width="0.1524" layer="21"/>
<wire x1="1.905" y1="2.54" x2="2.54" y2="1.905" width="0.1524" layer="21"/>
<wire x1="2.54" y1="1.905" x2="3.175" y2="2.54" width="0.1524" layer="21"/>
<wire x1="3.175" y1="2.54" x2="4.445" y2="2.54" width="0.1524" layer="21"/>
<wire x1="4.445" y1="2.54" x2="5.08" y2="1.905" width="0.1524" layer="21"/>
<wire x1="5.08" y1="1.905" x2="5.08" y2="-1.905" width="0.1524" layer="21"/>
<wire x1="3.175" y1="-2.54" x2="4.445" y2="-2.54" width="0.1524" layer="21"/>
<wire x1="0.635" y1="-2.54" x2="1.905" y2="-2.54" width="0.1524" layer="21"/>
<wire x1="-1.905" y1="-2.54" x2="-0.635" y2="-2.54" width="0.1524" layer="21"/>
<wire x1="-4.445" y1="-2.54" x2="-3.175" y2="-2.54" width="0.1524" layer="21"/>
<pad name="1" x="-3.81" y="-1.27" drill="1.016" diameter="1.8796" shape="octagon"/>
<pad name="2" x="-3.81" y="1.27" drill="1.016" diameter="1.8796" shape="octagon"/>
<pad name="3" x="-1.27" y="-1.27" drill="1.016" diameter="1.8796" shape="octagon"/>
<pad name="4" x="-1.27" y="1.27" drill="1.016" diameter="1.8796" shape="octagon"/>
<pad name="5" x="1.27" y="-1.27" drill="1.016" diameter="1.8796" shape="octagon"/>
<pad name="6" x="1.27" y="1.27" drill="1.016" diameter="1.8796" shape="octagon"/>
<pad name="7" x="3.81" y="-1.27" drill="1.016" diameter="1.8796" shape="octagon"/>
<pad name="8" x="3.81" y="1.27" drill="1.016" diameter="1.8796" shape="octagon"/>
<text x="-5.08" y="3.175" size="1.27" layer="25" ratio="10">&gt;NAME</text>
<text x="-5.08" y="-4.445" size="1.27" layer="27">&gt;VALUE</text>
<rectangle x1="-4.064" y1="-1.524" x2="-3.556" y2="-1.016" layer="51"/>
<rectangle x1="-4.064" y1="1.016" x2="-3.556" y2="1.524" layer="51"/>
<rectangle x1="-1.524" y1="1.016" x2="-1.016" y2="1.524" layer="51"/>
<rectangle x1="-1.524" y1="-1.524" x2="-1.016" y2="-1.016" layer="51"/>
<rectangle x1="1.016" y1="1.016" x2="1.524" y2="1.524" layer="51"/>
<rectangle x1="1.016" y1="-1.524" x2="1.524" y2="-1.016" layer="51"/>
<rectangle x1="3.556" y1="1.016" x2="4.064" y2="1.524" layer="51"/>
<rectangle x1="3.556" y1="-1.524" x2="4.064" y2="-1.016" layer="51"/>
</package>
<package name="CM7V-T1A">
<smd name="P$1" x="-1.25" y="0" dx="1" dy="1.8" layer="1"/>
<smd name="P$2" x="1.25" y="0" dx="1" dy="1.8" layer="1"/>
<wire x1="-1.5" y1="0.75" x2="1.5" y2="0.75" width="0.05" layer="51"/>
<wire x1="1.5" y1="0.75" x2="1.5" y2="-0.75" width="0.05" layer="51"/>
<wire x1="1.5" y1="-0.75" x2="-1.5" y2="-0.75" width="0.05" layer="51"/>
<wire x1="-1.5" y1="-0.75" x2="-1.5" y2="0.75" width="0.05" layer="51"/>
<text x="-3" y="1.5" size="1.27" layer="21">&gt;NAME</text>
</package>
</packages>
<symbols>
<symbol name="SAMD21G">
<wire x1="-12.7" y1="45.72" x2="12.7" y2="45.72" width="0.254" layer="94"/>
<wire x1="12.7" y1="45.72" x2="12.7" y2="-50.8" width="0.254" layer="94"/>
<wire x1="12.7" y1="-50.8" x2="-12.7" y2="-50.8" width="0.254" layer="94"/>
<wire x1="-12.7" y1="-50.8" x2="-12.7" y2="45.72" width="0.254" layer="94"/>
<pin name="!RESET" x="-17.78" y="15.24" length="middle"/>
<pin name="GND0" x="-17.78" y="-38.1" length="middle"/>
<pin name="GND1" x="-17.78" y="-33.02" length="middle"/>
<pin name="GND2" x="-17.78" y="-27.94" length="middle"/>
<pin name="GNDANA" x="-17.78" y="-22.86" length="middle"/>
<pin name="PA00/XIN32" x="-17.78" y="40.64" length="middle"/>
<pin name="PA01/XOUT32" x="-17.78" y="35.56" length="middle"/>
<pin name="PA02" x="17.78" y="40.64" length="middle" rot="R180"/>
<pin name="PA03" x="17.78" y="38.1" length="middle" rot="R180"/>
<pin name="PA04" x="17.78" y="35.56" length="middle" rot="R180"/>
<pin name="PA05" x="17.78" y="33.02" length="middle" rot="R180"/>
<pin name="PA06" x="17.78" y="30.48" length="middle" rot="R180"/>
<pin name="PA07" x="17.78" y="27.94" length="middle" rot="R180"/>
<pin name="PA08" x="17.78" y="12.7" length="middle" rot="R180"/>
<pin name="PA09" x="17.78" y="10.16" length="middle" rot="R180"/>
<pin name="PA10" x="17.78" y="7.62" length="middle" rot="R180"/>
<pin name="PA11" x="17.78" y="5.08" length="middle" rot="R180"/>
<pin name="PA12" x="17.78" y="2.54" length="middle" rot="R180"/>
<pin name="PA13" x="17.78" y="0" length="middle" rot="R180"/>
<pin name="PA14/XIN" x="-17.78" y="27.94" length="middle"/>
<pin name="PA15/XOUT" x="-17.78" y="22.86" length="middle"/>
<pin name="PA16" x="17.78" y="-2.54" length="middle" rot="R180"/>
<pin name="PA17" x="17.78" y="-5.08" length="middle" rot="R180"/>
<pin name="PA18" x="17.78" y="-7.62" length="middle" rot="R180"/>
<pin name="PA19" x="17.78" y="-10.16" length="middle" rot="R180"/>
<pin name="PA20" x="17.78" y="-12.7" length="middle" rot="R180"/>
<pin name="PA21" x="17.78" y="-15.24" length="middle" rot="R180"/>
<pin name="PA22" x="17.78" y="-17.78" length="middle" rot="R180"/>
<pin name="PA23" x="17.78" y="-20.32" length="middle" rot="R180"/>
<pin name="PA24" x="17.78" y="-22.86" length="middle" rot="R180"/>
<pin name="PA25" x="17.78" y="-25.4" length="middle" rot="R180"/>
<pin name="PA27" x="17.78" y="-27.94" length="middle" rot="R180"/>
<pin name="PA28" x="17.78" y="-30.48" length="middle" rot="R180"/>
<pin name="PA30" x="17.78" y="-33.02" length="middle" rot="R180"/>
<pin name="PA31" x="17.78" y="-35.56" length="middle" rot="R180"/>
<pin name="PB02" x="17.78" y="25.4" length="middle" rot="R180"/>
<pin name="PB03" x="17.78" y="22.86" length="middle" rot="R180"/>
<pin name="PB08" x="17.78" y="20.32" length="middle" rot="R180"/>
<pin name="PB09" x="17.78" y="17.78" length="middle" rot="R180"/>
<pin name="PB10" x="17.78" y="-38.1" length="middle" rot="R180"/>
<pin name="PB11" x="17.78" y="-40.64" length="middle" rot="R180"/>
<pin name="PB22" x="17.78" y="-43.18" length="middle" rot="R180"/>
<pin name="PB23" x="17.78" y="-45.72" length="middle" rot="R180"/>
<pin name="VDDANA" x="-17.78" y="7.62" length="middle"/>
<pin name="VDDCORE" x="-17.78" y="-15.24" length="middle"/>
<pin name="VDDIN" x="-17.78" y="-7.62" length="middle"/>
<pin name="VDDIO_0" x="-17.78" y="-2.54" length="middle"/>
<pin name="VDDIO_1" x="-17.78" y="2.54" length="middle"/>
<text x="-12.7" y="50.8" size="1.6764" layer="95">&gt;NAME</text>
<text x="-12.7" y="48.26" size="1.6764" layer="96">&gt;VALUE</text>
</symbol>
<symbol name="GND">
<wire x1="-1.905" y1="0" x2="1.905" y2="0" width="0.254" layer="94"/>
<pin name="GND" x="0" y="2.54" visible="off" length="short" direction="sup" rot="R270"/>
<text x="-2.54" y="-2.54" size="1.778" layer="96">&gt;VALUE</text>
</symbol>
<symbol name="C-EU">
<wire x1="0" y1="0" x2="0" y2="-0.508" width="0.1524" layer="94"/>
<wire x1="0" y1="-2.54" x2="0" y2="-2.032" width="0.1524" layer="94"/>
<text x="1.524" y="1.381" size="1.778" layer="95">&gt;NAME</text>
<text x="1.524" y="-4.699" size="1.778" layer="96">&gt;VALUE</text>
<rectangle x1="-2.032" y1="-2.032" x2="2.032" y2="-1.524" layer="94"/>
<rectangle x1="-2.032" y1="-1.016" x2="2.032" y2="-0.508" layer="94"/>
<pin name="1" x="0" y="2.54" visible="off" length="short" direction="pas" swaplevel="1" rot="R270"/>
<pin name="2" x="0" y="-5.08" visible="off" length="short" direction="pas" swaplevel="1" rot="R90"/>
</symbol>
<symbol name="LTST-N683EGBW">
<wire x1="-15.24" y1="7.62" x2="15.24" y2="7.62" width="0.254" layer="94"/>
<wire x1="15.24" y1="7.62" x2="15.24" y2="-7.62" width="0.254" layer="94"/>
<wire x1="15.24" y1="-7.62" x2="-15.24" y2="-7.62" width="0.254" layer="94"/>
<wire x1="-15.24" y1="-7.62" x2="-15.24" y2="7.62" width="0.254" layer="94"/>
<pin name="2(+ANODE)" x="-20.32" y="0" length="middle"/>
<pin name="1(RED)" x="20.32" y="5.08" length="middle" rot="R180"/>
<pin name="4(GREEN)" x="20.32" y="0" length="middle" rot="R180"/>
<pin name="3(BLUE)" x="20.32" y="-5.08" length="middle" rot="R180"/>
<text x="-5.08" y="10.16" size="1.778" layer="95">&gt;NAME</text>
<text x="-5.08" y="-12.7" size="1.778" layer="96">&gt;VALUE</text>
</symbol>
<symbol name="R-EU">
<wire x1="-2.54" y1="-0.889" x2="2.54" y2="-0.889" width="0.254" layer="94"/>
<wire x1="2.54" y1="0.889" x2="-2.54" y2="0.889" width="0.254" layer="94"/>
<wire x1="2.54" y1="-0.889" x2="2.54" y2="0.889" width="0.254" layer="94"/>
<wire x1="-2.54" y1="-0.889" x2="-2.54" y2="0.889" width="0.254" layer="94"/>
<text x="-3.81" y="1.4986" size="1.778" layer="95">&gt;NAME</text>
<text x="-3.81" y="-3.302" size="1.778" layer="96">&gt;VALUE</text>
<pin name="2" x="5.08" y="0" visible="off" length="short" direction="pas" swaplevel="1" rot="R180"/>
<pin name="1" x="-5.08" y="0" visible="off" length="short" direction="pas" swaplevel="1"/>
</symbol>
<symbol name="PICO-5">
<wire x1="5.08" y1="-15.24" x2="5.08" y2="15.24" width="0.254" layer="94"/>
<wire x1="5.08" y1="15.24" x2="0" y2="15.24" width="0.254" layer="94"/>
<wire x1="0" y1="15.24" x2="-5.08" y2="15.24" width="0.254" layer="94"/>
<wire x1="-5.08" y1="15.24" x2="-5.08" y2="-15.24" width="0.254" layer="94"/>
<wire x1="-5.08" y1="-15.24" x2="0" y2="-15.24" width="0.254" layer="94"/>
<wire x1="0" y1="-15.24" x2="5.08" y2="-15.24" width="0.254" layer="94"/>
<wire x1="-5.08" y1="15.24" x2="-5.08" y2="17.78" width="0.254" layer="94"/>
<wire x1="-5.08" y1="17.78" x2="0" y2="17.78" width="0.254" layer="94"/>
<wire x1="0" y1="17.78" x2="0" y2="15.24" width="0.254" layer="94"/>
<wire x1="-5.08" y1="-15.24" x2="-5.08" y2="-17.78" width="0.254" layer="94"/>
<wire x1="-5.08" y1="-17.78" x2="0" y2="-17.78" width="0.254" layer="94"/>
<wire x1="0" y1="-17.78" x2="0" y2="-15.24" width="0.254" layer="94"/>
<pin name="M$1" x="-2.54" y="17.78" length="point" rot="R180"/>
<pin name="M$2" x="-2.54" y="-17.78" length="point" rot="R180"/>
<pin name="P$1" x="10.16" y="10.16" length="middle" rot="R180"/>
<pin name="P$2" x="10.16" y="5.08" length="middle" rot="R180"/>
<pin name="P$3" x="10.16" y="0" length="middle" rot="R180"/>
<pin name="P$4" x="10.16" y="-5.08" length="middle" rot="R180"/>
<pin name="P$5" x="10.16" y="-10.16" length="middle" rot="R180"/>
<text x="-10.16" y="-12.7" size="1.778" layer="95" rot="R90">&gt;NAME</text>
<text x="-7.62" y="-12.7" size="1.778" layer="96" rot="R90">&gt;VALUE</text>
</symbol>
<symbol name="SMD_HEADER(1X02)">
<wire x1="3.81" y1="-2.54" x2="-2.54" y2="-2.54" width="0.4064" layer="94"/>
<wire x1="1.27" y1="2.54" x2="2.54" y2="2.54" width="0.6096" layer="94"/>
<wire x1="1.27" y1="0" x2="2.54" y2="0" width="0.6096" layer="94"/>
<wire x1="-2.54" y1="5.08" x2="-2.54" y2="-2.54" width="0.4064" layer="94"/>
<wire x1="3.81" y1="-2.54" x2="3.81" y2="5.08" width="0.4064" layer="94"/>
<wire x1="-2.54" y1="5.08" x2="3.81" y2="5.08" width="0.4064" layer="94"/>
<text x="-2.54" y="-5.08" size="1.778" layer="96">&gt;VALUE</text>
<text x="-2.54" y="5.842" size="1.778" layer="95">&gt;NAME</text>
<pin name="1" x="7.62" y="0" visible="pad" length="middle" direction="pas" swaplevel="1" rot="R180"/>
<pin name="2" x="7.62" y="2.54" visible="pad" length="middle" direction="pas" swaplevel="1" rot="R180"/>
</symbol>
<symbol name="BK-877">
<wire x1="-0.635" y1="0.635" x2="-0.635" y2="0" width="0.4064" layer="94"/>
<wire x1="-2.54" y1="0" x2="-0.635" y2="0" width="0.1524" layer="94"/>
<wire x1="-0.635" y1="0" x2="-0.635" y2="-0.635" width="0.4064" layer="94"/>
<wire x1="0.635" y1="2.54" x2="0.635" y2="0" width="0.4064" layer="94"/>
<wire x1="0.635" y1="0" x2="2.54" y2="0" width="0.1524" layer="94"/>
<wire x1="0.635" y1="0" x2="0.635" y2="-2.54" width="0.4064" layer="94"/>
<pin name="+" x="5.08" y="0" visible="pad" length="short" direction="pas" rot="R180"/>
<pin name="-" x="-5.08" y="0" visible="pad" length="short" direction="pas"/>
<text x="-1.27" y="3.175" size="1.778" layer="95">&gt;NAME</text>
<text x="-1.27" y="-5.08" size="1.778" layer="96">&gt;VALUE</text>
<text x="1.27" y="1.27" size="1.27" layer="94">+</text>
</symbol>
<symbol name="MCP73812">
<wire x1="2.54" y1="25.4" x2="2.54" y2="-5.08" width="0.254" layer="94"/>
<wire x1="2.54" y1="-5.08" x2="20.32" y2="-5.08" width="0.254" layer="94"/>
<wire x1="20.32" y1="-5.08" x2="20.32" y2="25.4" width="0.254" layer="94"/>
<wire x1="20.32" y1="25.4" x2="2.54" y2="25.4" width="0.254" layer="94"/>
<pin name="CE" x="-2.54" y="12.7" length="middle"/>
<pin name="PROG" x="-2.54" y="7.62" length="middle"/>
<pin name="VBAT" x="25.4" y="20.32" length="middle" rot="R180"/>
<pin name="VDD" x="-2.54" y="20.32" length="middle"/>
<pin name="VSS" x="-2.54" y="0" length="middle"/>
<text x="2.54" y="27.94" size="1.27" layer="96">&gt;VALUE</text>
<text x="2.54" y="30.48" size="1.27" layer="95">&gt;NAME</text>
</symbol>
<symbol name="SI7006-A20">
<wire x1="-25.4" y1="15.24" x2="25.4" y2="15.24" width="0.254" layer="94"/>
<wire x1="25.4" y1="15.24" x2="25.4" y2="-15.24" width="0.254" layer="94"/>
<wire x1="25.4" y1="-15.24" x2="-25.4" y2="-15.24" width="0.254" layer="94"/>
<wire x1="-25.4" y1="-15.24" x2="-25.4" y2="15.24" width="0.254" layer="94"/>
<pin name="1(SDA)" x="-30.48" y="12.7" length="middle"/>
<pin name="2(GND)" x="-30.48" y="0" length="middle"/>
<pin name="3(DNC)" x="-30.48" y="-12.7" length="middle"/>
<pin name="4(DNC)" x="30.48" y="-12.7" length="middle" rot="R180"/>
<pin name="5(VDD)" x="30.48" y="0" length="middle" rot="R180"/>
<pin name="6(SCL)" x="30.48" y="12.7" length="middle" rot="R180"/>
</symbol>
<symbol name="VEML6040">
<wire x1="-5.08" y1="17.78" x2="-5.08" y2="0" width="0.254" layer="94"/>
<wire x1="-5.08" y1="0" x2="12.7" y2="0" width="0.254" layer="94"/>
<wire x1="12.7" y1="0" x2="12.7" y2="17.78" width="0.254" layer="94"/>
<wire x1="12.7" y1="17.78" x2="-5.08" y2="17.78" width="0.254" layer="94"/>
<pin name="GND" x="-10.16" y="5.08" length="middle" direction="pwr"/>
<pin name="SCL" x="17.78" y="12.7" length="middle" rot="R180"/>
<pin name="SDA" x="17.78" y="5.08" length="middle" rot="R180"/>
<pin name="VDD" x="-10.16" y="12.7" length="middle" direction="pwr"/>
<text x="-5.08" y="22.86" size="1.6764" layer="95" ratio="0">&gt;NAME</text>
<text x="-5.08" y="20.32" size="1.6764" layer="96" ratio="0">&gt;VALUE</text>
</symbol>
<symbol name="MLX90393">
<circle x="-12.7" y="-12.7" radius="2.54" width="0.254" layer="94"/>
<wire x1="-15.24" y1="15.24" x2="15.24" y2="15.24" width="0.254" layer="94"/>
<wire x1="15.24" y1="15.24" x2="15.24" y2="-15.24" width="0.254" layer="94"/>
<wire x1="15.24" y1="-15.24" x2="-15.24" y2="-15.24" width="0.254" layer="94"/>
<wire x1="-15.24" y1="-15.24" x2="-15.24" y2="15.24" width="0.254" layer="94"/>
<pin name="A0" x="-7.62" y="20.32" length="middle" rot="R270"/>
<pin name="A1" x="-2.54" y="20.32" length="middle" rot="R270"/>
<pin name="CS" x="-2.54" y="-20.32" length="middle" rot="R90"/>
<pin name="INT" x="-7.62" y="-20.32" length="middle" rot="R90"/>
<pin name="INT/TRG" x="20.32" y="2.54" length="middle" rot="R180"/>
<pin name="MISO" x="20.32" y="-2.54" length="middle" rot="R180"/>
<pin name="SCLK" x="2.54" y="-20.32" length="middle" rot="R90"/>
<pin name="SDA/MOSI" x="20.32" y="-7.62" length="middle" rot="R180"/>
<pin name="VDD" x="-20.32" y="-2.54" length="middle"/>
<pin name="VDDIO" x="20.32" y="7.62" length="middle" rot="R180"/>
<pin name="VSS" x="-20.32" y="7.62" length="middle"/>
<text x="5.08" y="17.78" size="1.778" layer="95">&gt;NAME</text>
<text x="5.08" y="-17.78" size="1.778" layer="96">&gt;VALUE</text>
</symbol>
<symbol name="BMP280">
<wire x1="-15.24" y1="20.32" x2="15.24" y2="20.32" width="0.254" layer="94"/>
<wire x1="15.24" y1="20.32" x2="15.24" y2="-20.32" width="0.254" layer="94"/>
<wire x1="15.24" y1="-20.32" x2="-15.24" y2="-20.32" width="0.254" layer="94"/>
<wire x1="-15.24" y1="-20.32" x2="-15.24" y2="20.32" width="0.254" layer="94"/>
<pin name="1(GND)" x="20.32" y="15.24" length="middle" rot="R180"/>
<pin name="2(CSB)" x="20.32" y="5.08" length="middle" rot="R180"/>
<pin name="3(SDI)" x="20.32" y="-5.08" length="middle" rot="R180"/>
<pin name="4(SCK)" x="20.32" y="-15.24" length="middle" rot="R180"/>
<pin name="5(SDO)" x="-20.32" y="-15.24" length="middle"/>
<pin name="6(VDDIO)" x="-20.32" y="-5.08" length="middle"/>
<pin name="7(GND)" x="-20.32" y="5.08" length="middle"/>
<pin name="8(VDD)" x="-20.32" y="15.24" length="middle"/>
<text x="-7.62" y="22.86" size="2.54" layer="95">&gt;NAME</text>
</symbol>
<symbol name="VL53L0X">
<wire x1="0" y1="53.34" x2="0" y2="-2.54" width="0.254" layer="94"/>
<wire x1="0" y1="-2.54" x2="25.4" y2="-2.54" width="0.254" layer="94"/>
<wire x1="25.4" y1="-2.54" x2="25.4" y2="53.34" width="0.254" layer="94"/>
<wire x1="25.4" y1="53.34" x2="0" y2="53.34" width="0.254" layer="94"/>
<pin name="AVDD" x="-5.08" y="43.18" length="middle" direction="pwr"/>
<pin name="AVDDVCSEL" x="-5.08" y="48.26" length="middle" direction="pwr"/>
<pin name="AVSSVCSEL" x="-5.08" y="22.86" length="middle" direction="pwr"/>
<pin name="DNC" x="-5.08" y="30.48" length="middle" direction="in"/>
<pin name="GND0" x="-5.08" y="2.54" length="middle" direction="pwr"/>
<pin name="GND1" x="-5.08" y="7.62" length="middle" direction="pwr"/>
<pin name="GND2" x="-5.08" y="12.7" length="middle" direction="pwr"/>
<pin name="GND3" x="-5.08" y="17.78" length="middle" direction="pwr"/>
<pin name="GPIO1" x="30.48" y="2.54" length="middle" direction="out" rot="R180"/>
<pin name="SCL" x="30.48" y="48.26" length="middle" rot="R180"/>
<pin name="SDA" x="30.48" y="43.18" length="middle" rot="R180"/>
<pin name="XSHUT" x="-5.08" y="35.56" length="middle" direction="in"/>
<text x="0" y="55.88" size="1.27" layer="96">&gt;VALUE</text>
<text x="0" y="58.42" size="1.27" layer="95">&gt;NAME</text>
</symbol>
<symbol name="SPU0414HR5H-SB">
<wire x1="-12.7" y1="7.62" x2="15.24" y2="7.62" width="0.254" layer="94"/>
<wire x1="15.24" y1="7.62" x2="15.24" y2="-7.62" width="0.254" layer="94"/>
<wire x1="15.24" y1="-7.62" x2="-12.7" y2="-7.62" width="0.254" layer="94"/>
<wire x1="-12.7" y1="-7.62" x2="-12.7" y2="7.62" width="0.254" layer="94"/>
<text x="-5.08" y="-12.7" size="1.778" layer="95">&gt;NAME</text>
<pin name="1(VDD)" x="-17.78" y="5.08" length="middle"/>
<pin name="2(GND)" x="-17.78" y="-5.08" length="middle"/>
<pin name="3(GAIN)" x="20.32" y="-5.08" length="middle" rot="R180"/>
<pin name="4(OUTPUT)" x="20.32" y="5.08" length="middle" rot="R180"/>
</symbol>
<symbol name="LSM6DS3US/LSM6DS3">
<wire x1="-20.32" y1="15.24" x2="20.32" y2="15.24" width="0.254" layer="94"/>
<wire x1="20.32" y1="15.24" x2="20.32" y2="-15.24" width="0.254" layer="94"/>
<wire x1="20.32" y1="-15.24" x2="-20.32" y2="-15.24" width="0.254" layer="94"/>
<wire x1="-20.32" y1="-15.24" x2="-20.32" y2="15.24" width="0.254" layer="94"/>
<pin name="1(SDO)" x="25.4" y="7.62" length="middle" rot="R180"/>
<pin name="2(SDX)" x="25.4" y="2.54" length="middle" rot="R180"/>
<pin name="3(SCX)" x="25.4" y="-2.54" length="middle" rot="R180"/>
<pin name="4(INT1)" x="25.4" y="-7.62" length="middle" rot="R180"/>
<pin name="5(VDDIO)" x="7.62" y="-20.32" length="middle" rot="R90"/>
<pin name="6(GND)" x="0" y="-20.32" length="middle" rot="R90"/>
<pin name="7(GND)" x="-7.62" y="-20.32" length="middle" rot="R90"/>
<pin name="8(VDD)" x="-25.4" y="-7.62" length="middle"/>
<pin name="9(INT2)" x="-25.4" y="-2.54" length="middle"/>
<pin name="10(CS_AUX/NC)" x="-25.4" y="2.54" length="middle"/>
<pin name="11(NC)" x="-25.4" y="7.62" length="middle"/>
<pin name="12(CS)" x="-7.62" y="20.32" length="middle" rot="R270"/>
<pin name="13(SCL)" x="0" y="20.32" length="middle" rot="R270"/>
<pin name="14(SDA)" x="7.62" y="20.32" length="middle" rot="R270"/>
<text x="-30.48" y="15.24" size="2.54" layer="95">&gt;NAME</text>
</symbol>
<symbol name="M04X2">
<wire x1="-1.27" y1="0" x2="-2.54" y2="0" width="0.6096" layer="94"/>
<wire x1="-1.27" y1="2.54" x2="-2.54" y2="2.54" width="0.6096" layer="94"/>
<wire x1="-1.27" y1="5.08" x2="-2.54" y2="5.08" width="0.6096" layer="94"/>
<wire x1="-3.81" y1="7.62" x2="-3.81" y2="-5.08" width="0.4064" layer="94"/>
<wire x1="-1.27" y1="-2.54" x2="-2.54" y2="-2.54" width="0.6096" layer="94"/>
<wire x1="3.81" y1="-5.08" x2="-3.81" y2="-5.08" width="0.4064" layer="94"/>
<wire x1="3.81" y1="-5.08" x2="3.81" y2="7.62" width="0.4064" layer="94"/>
<wire x1="-3.81" y1="7.62" x2="3.81" y2="7.62" width="0.4064" layer="94"/>
<wire x1="1.27" y1="-2.54" x2="2.54" y2="-2.54" width="0.6096" layer="94"/>
<wire x1="1.27" y1="0" x2="2.54" y2="0" width="0.6096" layer="94"/>
<wire x1="1.27" y1="2.54" x2="2.54" y2="2.54" width="0.6096" layer="94"/>
<wire x1="1.27" y1="5.08" x2="2.54" y2="5.08" width="0.6096" layer="94"/>
<text x="-4.572" y="-7.62" size="1.778" layer="96">&gt;VALUE</text>
<text x="-4.064" y="8.382" size="1.778" layer="95">&gt;NAME</text>
<pin name="1" x="-7.62" y="5.08" visible="pad" length="middle" direction="pas" swaplevel="1"/>
<pin name="2" x="7.62" y="5.08" visible="pad" length="middle" direction="pas" swaplevel="1" rot="R180"/>
<pin name="3" x="-7.62" y="2.54" visible="pad" length="middle" direction="pas" swaplevel="1"/>
<pin name="4" x="7.62" y="2.54" visible="pad" length="middle" direction="pas" swaplevel="1" rot="R180"/>
<pin name="5" x="-7.62" y="0" visible="pad" length="middle" direction="pas" swaplevel="1"/>
<pin name="6" x="7.62" y="0" visible="pad" length="middle" direction="pas" swaplevel="1" rot="R180"/>
<pin name="7" x="-7.62" y="-2.54" visible="pad" length="middle" direction="pas" swaplevel="1"/>
<pin name="8" x="7.62" y="-2.54" visible="pad" length="middle" direction="pas" swaplevel="1" rot="R180"/>
</symbol>
<symbol name="CM7V-T1A">
<wire x1="1.016" y1="0" x2="2.54" y2="0" width="0.1524" layer="94"/>
<wire x1="-2.54" y1="0" x2="-1.016" y2="0" width="0.1524" layer="94"/>
<wire x1="-0.381" y1="1.524" x2="-0.381" y2="-1.524" width="0.254" layer="94"/>
<wire x1="-0.381" y1="-1.524" x2="0.381" y2="-1.524" width="0.254" layer="94"/>
<wire x1="0.381" y1="-1.524" x2="0.381" y2="1.524" width="0.254" layer="94"/>
<wire x1="0.381" y1="1.524" x2="-0.381" y2="1.524" width="0.254" layer="94"/>
<wire x1="1.016" y1="1.778" x2="1.016" y2="-1.778" width="0.254" layer="94"/>
<wire x1="-1.016" y1="1.778" x2="-1.016" y2="-1.778" width="0.254" layer="94"/>
<text x="2.54" y="3.556" size="1.778" layer="95">&gt;NAME</text>
<text x="2.54" y="-5.08" size="1.778" layer="96">&gt;VALUE</text>
<text x="-2.159" y="-1.143" size="0.8636" layer="93">1</text>
<text x="1.524" y="-1.143" size="0.8636" layer="93">2</text>
<pin name="2" x="2.54" y="0" visible="off" length="point" direction="pas" swaplevel="1" rot="R180"/>
<pin name="1" x="-2.54" y="0" visible="off" length="point" direction="pas" swaplevel="1"/>
</symbol>
<symbol name="FRAME_A_L">
<frame x1="0" y1="0" x2="279.4" y2="215.9" columns="6" rows="5" layer="94" border-bottom="no"/>
</symbol>
<symbol name="DOCFIELD">
<wire x1="0" y1="-2.54" x2="66.04" y2="-2.54" width="0.1016" layer="94"/>
<wire x1="101.6" y1="15.24" x2="87.63" y2="15.24" width="0.1016" layer="94"/>
<wire x1="0" y1="-2.54" x2="0" y2="5.08" width="0.1016" layer="94"/>
<wire x1="0" y1="5.08" x2="66.04" y2="5.08" width="0.1016" layer="94"/>
<wire x1="0" y1="5.08" x2="0" y2="15.24" width="0.1016" layer="94"/>
<wire x1="101.6" y1="15.24" x2="101.6" y2="5.08" width="0.1016" layer="94"/>
<wire x1="66.04" y1="5.08" x2="66.04" y2="-2.54" width="0.1016" layer="94"/>
<wire x1="66.04" y1="5.08" x2="87.63" y2="5.08" width="0.1016" layer="94"/>
<wire x1="66.04" y1="-2.54" x2="101.6" y2="-2.54" width="0.1016" layer="94"/>
<wire x1="87.63" y1="15.24" x2="87.63" y2="5.08" width="0.1016" layer="94"/>
<wire x1="87.63" y1="15.24" x2="0" y2="15.24" width="0.1016" layer="94"/>
<wire x1="87.63" y1="5.08" x2="101.6" y2="5.08" width="0.1016" layer="94"/>
<wire x1="101.6" y1="5.08" x2="101.6" y2="-2.54" width="0.1016" layer="94"/>
<wire x1="0" y1="15.24" x2="0" y2="25.4" width="0.1016" layer="94"/>
<wire x1="101.6" y1="35.56" x2="0" y2="35.56" width="0.1016" layer="94"/>
<wire x1="101.6" y1="35.56" x2="101.6" y2="25.4" width="0.1016" layer="94"/>
<wire x1="0" y1="25.4" x2="101.6" y2="25.4" width="0.1016" layer="94"/>
<wire x1="0" y1="25.4" x2="0" y2="35.56" width="0.1016" layer="94"/>
<wire x1="101.6" y1="25.4" x2="101.6" y2="15.24" width="0.1016" layer="94"/>
<text x="5.08" y="27.94" size="6.4516" layer="94">Stokes Research Group</text>
<text x="27.94" y="7.62" size="3.81" layer="94">Mohammed E. Sayed</text>
<text x="27.94" y="17.78" size="3.81" layer="94">Limpet ver. 1</text>
<text x="93.98" y="5.08" size="2.54" layer="94">1</text>
<text x="5.08" y="17.78" size="3.81" layer="94">Title:</text>
<text x="5.08" y="7.62" size="3.81" layer="94">Author:</text>
<text x="91.44" y="10.16" size="2.54" layer="94">REV:</text>
<text x="2.54" y="0" size="3.81" layer="94">Date:</text>
<text x="17.78" y="0" size="3.81" layer="94">&gt;LAST_DATE_TIME</text>
<text x="68.58" y="0" size="3.81" layer="94">Sheet:</text>
<text x="86.36" y="0" size="3.81" layer="94">&gt;SHEET</text>
</symbol>
</symbols>
<devicesets>
<deviceset name="SAMD21G(MCU)" prefix="U">
<gates>
<gate name="G$1" symbol="SAMD21G" x="0" y="0"/>
</gates>
<devices>
<device name="" package="SAMD21G">
<connects>
<connect gate="G$1" pin="!RESET" pad="P$40"/>
<connect gate="G$1" pin="GND0" pad="P$18"/>
<connect gate="G$1" pin="GND1" pad="P$35"/>
<connect gate="G$1" pin="GND2" pad="P$42 P$49"/>
<connect gate="G$1" pin="GNDANA" pad="P$5"/>
<connect gate="G$1" pin="PA00/XIN32" pad="P$1"/>
<connect gate="G$1" pin="PA01/XOUT32" pad="P$2"/>
<connect gate="G$1" pin="PA02" pad="P$3"/>
<connect gate="G$1" pin="PA03" pad="P$4"/>
<connect gate="G$1" pin="PA04" pad="P$9"/>
<connect gate="G$1" pin="PA05" pad="P$10"/>
<connect gate="G$1" pin="PA06" pad="P$11"/>
<connect gate="G$1" pin="PA07" pad="P$12"/>
<connect gate="G$1" pin="PA08" pad="P$13"/>
<connect gate="G$1" pin="PA09" pad="P$14"/>
<connect gate="G$1" pin="PA10" pad="P$15"/>
<connect gate="G$1" pin="PA11" pad="P$16"/>
<connect gate="G$1" pin="PA12" pad="P$21"/>
<connect gate="G$1" pin="PA13" pad="P$22"/>
<connect gate="G$1" pin="PA14/XIN" pad="P$23"/>
<connect gate="G$1" pin="PA15/XOUT" pad="P$24"/>
<connect gate="G$1" pin="PA16" pad="P$25"/>
<connect gate="G$1" pin="PA17" pad="P$26"/>
<connect gate="G$1" pin="PA18" pad="P$27"/>
<connect gate="G$1" pin="PA19" pad="P$28"/>
<connect gate="G$1" pin="PA20" pad="P$29"/>
<connect gate="G$1" pin="PA21" pad="P$30"/>
<connect gate="G$1" pin="PA22" pad="P$31"/>
<connect gate="G$1" pin="PA23" pad="P$32"/>
<connect gate="G$1" pin="PA24" pad="P$33"/>
<connect gate="G$1" pin="PA25" pad="P$34"/>
<connect gate="G$1" pin="PA27" pad="P$39"/>
<connect gate="G$1" pin="PA28" pad="P$41"/>
<connect gate="G$1" pin="PA30" pad="P$45"/>
<connect gate="G$1" pin="PA31" pad="P$46"/>
<connect gate="G$1" pin="PB02" pad="P$47"/>
<connect gate="G$1" pin="PB03" pad="P$48"/>
<connect gate="G$1" pin="PB08" pad="P$7"/>
<connect gate="G$1" pin="PB09" pad="P$8"/>
<connect gate="G$1" pin="PB10" pad="P$19"/>
<connect gate="G$1" pin="PB11" pad="P$20"/>
<connect gate="G$1" pin="PB22" pad="P$37"/>
<connect gate="G$1" pin="PB23" pad="P$38"/>
<connect gate="G$1" pin="VDDANA" pad="P$6"/>
<connect gate="G$1" pin="VDDCORE" pad="P$43"/>
<connect gate="G$1" pin="VDDIN" pad="P$44"/>
<connect gate="G$1" pin="VDDIO_0" pad="P$17"/>
<connect gate="G$1" pin="VDDIO_1" pad="P$36"/>
</connects>
<technologies>
<technology name=""/>
</technologies>
</device>
</devices>
</deviceset>
<deviceset name="GND" prefix="GND">
<description>&lt;b&gt;SUPPLY SYMBOL&lt;/b&gt;</description>
<gates>
<gate name="1" symbol="GND" x="0" y="0"/>
</gates>
<devices>
<device name="">
<technologies>
<technology name=""/>
</technologies>
</device>
</devices>
</deviceset>
<deviceset name="CAPACITOR-0402">
<gates>
<gate name="G$1" symbol="C-EU" x="0" y="1"/>
</gates>
<devices>
<device name="" package="C0402">
<connects>
<connect gate="G$1" pin="1" pad="1"/>
<connect gate="G$1" pin="2" pad="2"/>
</connects>
<technologies>
<technology name=""/>
</technologies>
</device>
</devices>
</deviceset>
<deviceset name="LTST-N683EGBW(RGB-LED)">
<gates>
<gate name="G$1" symbol="LTST-N683EGBW" x="0" y="0"/>
</gates>
<devices>
<device name="" package="LTST-N683EGBW">
<connects>
<connect gate="G$1" pin="1(RED)" pad="1(RED)"/>
<connect gate="G$1" pin="2(+ANODE)" pad="2(+ANODE)"/>
<connect gate="G$1" pin="3(BLUE)" pad="3(BLUE)"/>
<connect gate="G$1" pin="4(GREEN)" pad="4(GREEN)"/>
</connects>
<technologies>
<technology name=""/>
</technologies>
</device>
</devices>
</deviceset>
<deviceset name="RESISTOR-0402">
<gates>
<gate name="G$1" symbol="R-EU" x="0" y="0"/>
</gates>
<devices>
<device name="" package="R0402">
<connects>
<connect gate="G$1" pin="1" pad="1"/>
<connect gate="G$1" pin="2" pad="2"/>
</connects>
<technologies>
<technology name=""/>
</technologies>
</device>
</devices>
</deviceset>
<deviceset name="PICOBLADE-5(JTAG)" prefix="J" uservalue="yes">
<description>5-pin Picoblade</description>
<gates>
<gate name="G$1" symbol="PICO-5" x="0" y="0"/>
</gates>
<devices>
<device name="" package="PICO-5">
<connects>
<connect gate="G$1" pin="M$1" pad="M$1"/>
<connect gate="G$1" pin="M$2" pad="M$2"/>
<connect gate="G$1" pin="P$1" pad="P$1"/>
<connect gate="G$1" pin="P$2" pad="P$2"/>
<connect gate="G$1" pin="P$3" pad="P$3"/>
<connect gate="G$1" pin="P$4" pad="P$4"/>
<connect gate="G$1" pin="P$5" pad="P$5"/>
</connects>
<technologies>
<technology name=""/>
</technologies>
</device>
</devices>
</deviceset>
<deviceset name="SMD_HEADER(1X02)">
<gates>
<gate name="G$1" symbol="SMD_HEADER(1X02)" x="-0.1" y="-1.35"/>
</gates>
<devices>
<device name="" package="SMD_HEADER(1X02)">
<connects>
<connect gate="G$1" pin="1" pad="P$1"/>
<connect gate="G$1" pin="2" pad="P$2"/>
</connects>
<technologies>
<technology name=""/>
</technologies>
</device>
</devices>
</deviceset>
<deviceset name="BK-877(BATTERY_HOLDER)" prefix="J">
<gates>
<gate name="G$1" symbol="BK-877" x="0" y="0"/>
</gates>
<devices>
<device name="" package="BK-877">
<connects>
<connect gate="G$1" pin="+" pad="P$1 P$2"/>
<connect gate="G$1" pin="-" pad="P$3"/>
</connects>
<technologies>
<technology name=""/>
</technologies>
</device>
</devices>
</deviceset>
<deviceset name="MCP73812(BATT_CHARGER)" prefix="U">
<gates>
<gate name="G$1" symbol="MCP73812" x="-12.7" y="-12.7"/>
</gates>
<devices>
<device name="" package="MCP73812">
<connects>
<connect gate="G$1" pin="CE" pad="P$1"/>
<connect gate="G$1" pin="PROG" pad="P$5"/>
<connect gate="G$1" pin="VBAT" pad="P$3"/>
<connect gate="G$1" pin="VDD" pad="P$4"/>
<connect gate="G$1" pin="VSS" pad="P$2"/>
</connects>
<technologies>
<technology name=""/>
</technologies>
</device>
</devices>
</deviceset>
<deviceset name="SI7006-A20(TEMP/HUMIDITY)">
<gates>
<gate name="G$1" symbol="SI7006-A20" x="0" y="0"/>
</gates>
<devices>
<device name="" package="SI7006-A20">
<connects>
<connect gate="G$1" pin="1(SDA)" pad="P$1"/>
<connect gate="G$1" pin="2(GND)" pad="P$2 P$7"/>
<connect gate="G$1" pin="3(DNC)" pad="P$3"/>
<connect gate="G$1" pin="4(DNC)" pad="P$4"/>
<connect gate="G$1" pin="5(VDD)" pad="P$5"/>
<connect gate="G$1" pin="6(SCL)" pad="P$6"/>
</connects>
<technologies>
<technology name=""/>
</technologies>
</device>
</devices>
</deviceset>
<deviceset name="VEML6040(OPTICAL)" prefix="U">
<gates>
<gate name="G$1" symbol="VEML6040" x="-2.54" y="-7.62"/>
</gates>
<devices>
<device name="" package="VEML6040">
<connects>
<connect gate="G$1" pin="GND" pad="P$1"/>
<connect gate="G$1" pin="SCL" pad="P$3"/>
<connect gate="G$1" pin="SDA" pad="P$2"/>
<connect gate="G$1" pin="VDD" pad="P$4"/>
</connects>
<technologies>
<technology name=""/>
</technologies>
</device>
</devices>
</deviceset>
<deviceset name="MLX90393(HALL_3-AXIS)" uservalue="yes">
<description>Melexis 3axis hall effect sensor</description>
<gates>
<gate name="G$1" symbol="MLX90393" x="0" y="0"/>
</gates>
<devices>
<device name="STANDARD" package="MLX90393">
<connects>
<connect gate="G$1" pin="A0" pad="12"/>
<connect gate="G$1" pin="A1" pad="11"/>
<connect gate="G$1" pin="CS" pad="2"/>
<connect gate="G$1" pin="INT" pad="1"/>
<connect gate="G$1" pin="INT/TRG" pad="7"/>
<connect gate="G$1" pin="MISO" pad="6"/>
<connect gate="G$1" pin="SCLK" pad="3"/>
<connect gate="G$1" pin="SDA/MOSI" pad="5"/>
<connect gate="G$1" pin="VDD" pad="15"/>
<connect gate="G$1" pin="VDDIO" pad="8"/>
<connect gate="G$1" pin="VSS" pad="13"/>
</connects>
<technologies>
<technology name=""/>
</technologies>
</device>
</devices>
</deviceset>
<deviceset name="BMP280(PRESSURE)">
<gates>
<gate name="G$1" symbol="BMP280" x="0" y="0"/>
</gates>
<devices>
<device name="" package="BMP280">
<connects>
<connect gate="G$1" pin="1(GND)" pad="P$1"/>
<connect gate="G$1" pin="2(CSB)" pad="P$2"/>
<connect gate="G$1" pin="3(SDI)" pad="P$3"/>
<connect gate="G$1" pin="4(SCK)" pad="P$4"/>
<connect gate="G$1" pin="5(SDO)" pad="P$5"/>
<connect gate="G$1" pin="6(VDDIO)" pad="P$6"/>
<connect gate="G$1" pin="7(GND)" pad="P$7"/>
<connect gate="G$1" pin="8(VDD)" pad="P$8"/>
</connects>
<technologies>
<technology name=""/>
</technologies>
</device>
</devices>
</deviceset>
<deviceset name="VL53L0X(DISTANCE)" prefix="U">
<description>&lt;b&gt;ST Microelectronics VL53L0X&lt;/b&gt;
&lt;br&gt;
Time-of-Flight ranging and gesture detection sensor</description>
<gates>
<gate name="G$1" symbol="VL53L0X" x="-12.7" y="-27.94"/>
</gates>
<devices>
<device name="" package="VL53L0X">
<connects>
<connect gate="G$1" pin="AVDD" pad="P$11"/>
<connect gate="G$1" pin="AVDDVCSEL" pad="P$1"/>
<connect gate="G$1" pin="AVSSVCSEL" pad="P$2"/>
<connect gate="G$1" pin="DNC" pad="P$8"/>
<connect gate="G$1" pin="GND0" pad="P$3"/>
<connect gate="G$1" pin="GND1" pad="P$4"/>
<connect gate="G$1" pin="GND2" pad="P$6"/>
<connect gate="G$1" pin="GND3" pad="P$12"/>
<connect gate="G$1" pin="GPIO1" pad="P$7"/>
<connect gate="G$1" pin="SCL" pad="P$10"/>
<connect gate="G$1" pin="SDA" pad="P$9"/>
<connect gate="G$1" pin="XSHUT" pad="P$5"/>
</connects>
<technologies>
<technology name=""/>
</technologies>
</device>
</devices>
</deviceset>
<deviceset name="SPU0414HR5H-SB(SOUND)">
<gates>
<gate name="G$1" symbol="SPU0414HR5H-SB" x="0" y="0"/>
</gates>
<devices>
<device name="" package="SPU0414HR5H-SB">
<connects>
<connect gate="G$1" pin="1(VDD)" pad="P$1"/>
<connect gate="G$1" pin="2(GND)" pad="P$2"/>
<connect gate="G$1" pin="3(GAIN)" pad="P$3"/>
<connect gate="G$1" pin="4(OUTPUT)" pad="P$4"/>
</connects>
<technologies>
<technology name=""/>
</technologies>
</device>
</devices>
</deviceset>
<deviceset name="LSM6DS3US/LSM6DS3(IMU)">
<gates>
<gate name="G$1" symbol="LSM6DS3US/LSM6DS3" x="0" y="0"/>
</gates>
<devices>
<device name="" package="LSM6DS3US/LSM6DS3">
<connects>
<connect gate="G$1" pin="1(SDO)" pad="P$1"/>
<connect gate="G$1" pin="10(CS_AUX/NC)" pad="P$10"/>
<connect gate="G$1" pin="11(NC)" pad="P$11"/>
<connect gate="G$1" pin="12(CS)" pad="P$12"/>
<connect gate="G$1" pin="13(SCL)" pad="P$13"/>
<connect gate="G$1" pin="14(SDA)" pad="P$14"/>
<connect gate="G$1" pin="2(SDX)" pad="P$2"/>
<connect gate="G$1" pin="3(SCX)" pad="P$3"/>
<connect gate="G$1" pin="4(INT1)" pad="P$4"/>
<connect gate="G$1" pin="5(VDDIO)" pad="P$5"/>
<connect gate="G$1" pin="6(GND)" pad="P$6"/>
<connect gate="G$1" pin="7(GND)" pad="P$7"/>
<connect gate="G$1" pin="8(VDD)" pad="P$8"/>
<connect gate="G$1" pin="9(INT2)" pad="P$9"/>
</connects>
<technologies>
<technology name=""/>
</technologies>
</device>
</devices>
</deviceset>
<deviceset name="PIN_HEADER(2X04)" prefix="J" uservalue="yes">
<description>.1" header, two rows of four.</description>
<gates>
<gate name="G$1" symbol="M04X2" x="0" y="0"/>
</gates>
<devices>
<device name="" package="2X4">
<connects>
<connect gate="G$1" pin="1" pad="1"/>
<connect gate="G$1" pin="2" pad="2"/>
<connect gate="G$1" pin="3" pad="3"/>
<connect gate="G$1" pin="4" pad="4"/>
<connect gate="G$1" pin="5" pad="5"/>
<connect gate="G$1" pin="6" pad="6"/>
<connect gate="G$1" pin="7" pad="7"/>
<connect gate="G$1" pin="8" pad="8"/>
</connects>
<technologies>
<technology name=""/>
</technologies>
</device>
</devices>
</deviceset>
<deviceset name="CM7V-T1A">
<gates>
<gate name="G$1" symbol="CM7V-T1A" x="0" y="0"/>
</gates>
<devices>
<device name="" package="CM7V-T1A">
<connects>
<connect gate="G$1" pin="1" pad="P$1"/>
<connect gate="G$1" pin="2" pad="P$2"/>
</connects>
<technologies>
<technology name=""/>
</technologies>
</device>
</devices>
</deviceset>
<deviceset name="FRAME_A_L" prefix="FRAME" uservalue="yes">
<description>&lt;b&gt;FRAME&lt;/b&gt; A Size , 8 1/2 x 11 INCH, Landscape&lt;p&gt;</description>
<gates>
<gate name="G$1" symbol="FRAME_A_L" x="0" y="0" addlevel="always"/>
<gate name="G$2" symbol="DOCFIELD" x="173.99" y="2.54" addlevel="always"/>
</gates>
<devices>
<device name="">
<technologies>
<technology name=""/>
</technologies>
</device>
</devices>
</deviceset>
</devicesets>
</library>
</libraries>
<attributes>
</attributes>
<variantdefs>
</variantdefs>
<classes>
<class number="0" name="default" width="0" drill="0">
</class>
</classes>
<parts>
<part name="U1" library="Limpet" deviceset="SAMD21G(MCU)" device=""/>
<part name="GND1" library="Limpet" deviceset="GND" device=""/>
<part name="GND2" library="Limpet" deviceset="GND" device=""/>
<part name="GND3" library="Limpet" deviceset="GND" device=""/>
<part name="GND4" library="Limpet" deviceset="GND" device=""/>
<part name="GND5" library="Limpet" deviceset="GND" device=""/>
<part name="C1" library="Limpet" deviceset="CAPACITOR-0402" device="" value="100n"/>
<part name="C3" library="Limpet" deviceset="CAPACITOR-0402" device="" value="100n"/>
<part name="C2" library="Limpet" deviceset="CAPACITOR-0402" device="" value="100n"/>
<part name="C4" library="Limpet" deviceset="CAPACITOR-0402" device="" value="10u"/>
<part name="C5" library="Limpet" deviceset="CAPACITOR-0402" device="" value="10u"/>
<part name="C6" library="Limpet" deviceset="CAPACITOR-0402" device="" value="1u"/>
<part name="U2" library="Limpet" deviceset="LTST-N683EGBW(RGB-LED)" device=""/>
<part name="J1" library="Limpet" deviceset="PICOBLADE-5(JTAG)" device=""/>
<part name="GND9" library="Limpet" deviceset="GND" device=""/>
<part name="J2" library="Limpet" deviceset="SMD_HEADER(1X02)" device=""/>
<part name="J3" library="Limpet" deviceset="BK-877(BATTERY_HOLDER)" device=""/>
<part name="GND10" library="Limpet" deviceset="GND" device=""/>
<part name="GND11" library="Limpet" deviceset="GND" device=""/>
<part name="GND12" library="Limpet" deviceset="GND" device=""/>
<part name="GND13" library="Limpet" deviceset="GND" device=""/>
<part name="C18" library="Limpet" deviceset="CAPACITOR-0402" device="" value="1u"/>
<part name="C19" library="Limpet" deviceset="CAPACITOR-0402" device="" value="1u"/>
<part name="R7" library="Limpet" deviceset="RESISTOR-0402" device="" value="7.15k"/>
<part name="U10" library="Limpet" deviceset="MCP73812(BATT_CHARGER)" device=""/>
<part name="U3" library="Limpet" deviceset="SI7006-A20(TEMP/HUMIDITY)" device=""/>
<part name="C7" library="Limpet" deviceset="CAPACITOR-0402" device="" value="100n"/>
<part name="GND17" library="Limpet" deviceset="GND" device=""/>
<part name="GND18" library="Limpet" deviceset="GND" device=""/>
<part name="U5" library="Limpet" deviceset="VEML6040(OPTICAL)" device=""/>
<part name="GND21" library="Limpet" deviceset="GND" device=""/>
<part name="GND22" library="Limpet" deviceset="GND" device=""/>
<part name="C10" library="Limpet" deviceset="CAPACITOR-0402" device="" value="100n"/>
<part name="U7" library="Limpet" deviceset="MLX90393(HALL_3-AXIS)" device="STANDARD"/>
<part name="C12" library="Limpet" deviceset="CAPACITOR-0402" device="" value="100n"/>
<part name="C13" library="Limpet" deviceset="CAPACITOR-0402" device="" value="100n"/>
<part name="GND25" library="Limpet" deviceset="GND" device=""/>
<part name="GND26" library="Limpet" deviceset="GND" device=""/>
<part name="GND27" library="Limpet" deviceset="GND" device=""/>
<part name="GND28" library="Limpet" deviceset="GND" device=""/>
<part name="GND29" library="Limpet" deviceset="GND" device=""/>
<part name="U8" library="Limpet" deviceset="BMP280(PRESSURE)" device=""/>
<part name="C14" library="Limpet" deviceset="CAPACITOR-0402" device="" value="100n"/>
<part name="C15" library="Limpet" deviceset="CAPACITOR-0402" device="" value="100n"/>
<part name="GND30" library="Limpet" deviceset="GND" device=""/>
<part name="GND31" library="Limpet" deviceset="GND" device=""/>
<part name="GND32" library="Limpet" deviceset="GND" device=""/>
<part name="GND33" library="Limpet" deviceset="GND" device=""/>
<part name="GND34" library="Limpet" deviceset="GND" device=""/>
<part name="U9" library="Limpet" deviceset="VL53L0X(DISTANCE)" device=""/>
<part name="C16" library="Limpet" deviceset="CAPACITOR-0402" device="" value="100n"/>
<part name="C17" library="Limpet" deviceset="CAPACITOR-0402" device="" value="4.7u"/>
<part name="R5" library="Limpet" deviceset="RESISTOR-0402" device="" value="10k"/>
<part name="R6" library="Limpet" deviceset="RESISTOR-0402" device="" value="10k"/>
<part name="GND35" library="Limpet" deviceset="GND" device=""/>
<part name="GND37" library="Limpet" deviceset="GND" device=""/>
<part name="R2" library="Limpet" deviceset="RESISTOR-0402" device="" value="10k"/>
<part name="R3" library="Limpet" deviceset="RESISTOR-0402" device="" value="10k"/>
<part name="R1" library="Limpet" deviceset="RESISTOR-0402" device="" value="330"/>
<part name="U6" library="Limpet" deviceset="SPU0414HR5H-SB(SOUND)" device=""/>
<part name="GND23" library="Limpet" deviceset="GND" device=""/>
<part name="GND24" library="Limpet" deviceset="GND" device=""/>
<part name="C11" library="Limpet" deviceset="CAPACITOR-0402" device="" value="0.47u"/>
<part name="U4" library="Limpet" deviceset="LSM6DS3US/LSM6DS3(IMU)" device=""/>
<part name="GND19" library="Limpet" deviceset="GND" device=""/>
<part name="GND20" library="Limpet" deviceset="GND" device=""/>
<part name="GND36" library="Limpet" deviceset="GND" device=""/>
<part name="GND38" library="Limpet" deviceset="GND" device=""/>
<part name="GND39" library="Limpet" deviceset="GND" device=""/>
<part name="GND43" library="Limpet" deviceset="GND" device=""/>
<part name="C8" library="Limpet" deviceset="CAPACITOR-0402" device="" value="100n"/>
<part name="C9" library="Limpet" deviceset="CAPACITOR-0402" device="" value="100n"/>
<part name="R4" library="Limpet" deviceset="RESISTOR-0402" device="" value="10k"/>
<part name="GND6" library="Limpet" deviceset="GND" device=""/>
<part name="J4" library="Limpet" deviceset="PIN_HEADER(2X04)" device=""/>
<part name="Q1" library="Limpet" deviceset="CM7V-T1A" device=""/>
<part name="C20" library="Limpet" deviceset="CAPACITOR-0402" device="" value="12p"/>
<part name="C21" library="Limpet" deviceset="CAPACITOR-0402" device="" value="12p"/>
<part name="GND7" library="Limpet" deviceset="GND" device=""/>
<part name="GND8" library="Limpet" deviceset="GND" device=""/>
<part name="FRAME1" library="Limpet" deviceset="FRAME_A_L" device=""/>
<part name="FRAME2" library="Limpet" deviceset="FRAME_A_L" device=""/>
</parts>
<sheets>
<sheet>
<plain>
<text x="-25.4" y="-2.54" size="6.4516" layer="95">Battery Charger</text>
<text x="-115.57" y="10.16" size="6.4516" layer="95">SAMD21 MCU</text>
<text x="-10.16" y="66.04" size="6.4516" layer="95">     JTAG
(Programmer)</text>
<text x="49.53" y="66.04" size="6.4516" layer="95">Battery Charger
    Connector</text>
<text x="-20.32" y="10.16" size="12.7" layer="97">Power</text>
<text x="-144.78" y="27.94" size="12.7" layer="97">Microcontroller</text>
<text x="11.43" y="86.36" size="12.7" layer="97">Connectors</text>
<text x="-7.62" y="-53.34" size="6.4516" layer="95">Battery Holder</text>
<text x="-143.51" y="87.63" size="12.7" layer="97">Communication</text>
<text x="-100.33" y="77.47" size="6.4516" layer="95">ESP8266</text>
<text x="41.91" y="10.16" size="12.7" layer="97">Oscillator</text>
<text x="55.88" y="-6.35" size="6.4516" layer="95">Crystal Unit</text>
</plain>
<instances>
<instance part="U1" gate="G$1" x="-90.17" y="-45.72"/>
<instance part="GND1" gate="1" x="-114.3" y="-88.9"/>
<instance part="GND2" gate="1" x="-139.7" y="-58.42"/>
<instance part="GND3" gate="1" x="-114.3" y="-76.2"/>
<instance part="GND4" gate="1" x="-121.92" y="-73.66"/>
<instance part="GND5" gate="1" x="-121.92" y="-43.18" rot="R270"/>
<instance part="C1" gate="G$1" x="-147.32" y="-43.18"/>
<instance part="C3" gate="G$1" x="-113.03" y="-43.18" rot="R270"/>
<instance part="C2" gate="G$1" x="-130.81" y="-58.42"/>
<instance part="C4" gate="G$1" x="-134.62" y="-43.18"/>
<instance part="C5" gate="G$1" x="-120.65" y="-60.96"/>
<instance part="C6" gate="G$1" x="-114.3" y="-66.04"/>
<instance part="J1" gate="G$1" x="27.94" y="46.99" rot="R180"/>
<instance part="GND9" gate="1" x="10.16" y="31.75"/>
<instance part="J2" gate="G$1" x="63.5" y="44.45" smashed="yes">
<attribute name="NAME" x="60.96" y="50.292" size="1.778" layer="95"/>
</instance>
<instance part="J3" gate="G$1" x="10.16" y="-59.69"/>
<instance part="GND10" gate="1" x="-12.7" y="-41.91"/>
<instance part="GND11" gate="1" x="-24.13" y="-33.02"/>
<instance part="GND12" gate="1" x="22.86" y="-39.37"/>
<instance part="GND13" gate="1" x="-5.08" y="-59.69" rot="R270"/>
<instance part="C18" gate="G$1" x="22.86" y="-26.67"/>
<instance part="C19" gate="G$1" x="-24.13" y="-22.86"/>
<instance part="R7" gate="G$1" x="-15.24" y="-29.21"/>
<instance part="U10" gate="G$1" x="-6.35" y="-36.83"/>
<instance part="R2" gate="G$1" x="-40.64" y="-72.39" rot="R90"/>
<instance part="R3" gate="G$1" x="-34.29" y="-72.39" rot="R270"/>
<instance part="R1" gate="G$1" x="-57.15" y="-85.09" rot="R90"/>
<instance part="GND6" gate="1" x="81.28" y="38.1"/>
<instance part="J4" gate="G$1" x="-82.55" y="62.23" rot="MR0"/>
<instance part="Q1" gate="G$1" x="81.28" y="-27.94" rot="R90"/>
<instance part="C20" gate="G$1" x="64.77" y="-17.78" rot="R90"/>
<instance part="C21" gate="G$1" x="66.04" y="-39.37" rot="R90"/>
<instance part="GND7" gate="1" x="46.99" y="-29.21" rot="R270"/>
<instance part="GND8" gate="1" x="-64.77" y="67.31" rot="R90"/>
<instance part="FRAME1" gate="G$1" x="-154.94" y="-109.22"/>
<instance part="FRAME1" gate="G$2" x="19.05" y="-106.68"/>
</instances>
<busses>
</busses>
<nets>
<net name="GND" class="0">
<segment>
<pinref part="U1" gate="G$1" pin="GNDANA"/>
<pinref part="U1" gate="G$1" pin="GND2"/>
<wire x1="-107.95" y1="-68.58" x2="-107.95" y2="-73.66" width="0.1524" layer="91"/>
<pinref part="U1" gate="G$1" pin="GND1"/>
<wire x1="-107.95" y1="-73.66" x2="-107.95" y2="-78.74" width="0.1524" layer="91"/>
<junction x="-107.95" y="-73.66"/>
<pinref part="U1" gate="G$1" pin="GND0"/>
<wire x1="-107.95" y1="-78.74" x2="-107.95" y2="-83.82" width="0.1524" layer="91"/>
<junction x="-107.95" y="-78.74"/>
<pinref part="GND1" gate="1" pin="GND"/>
<wire x1="-107.95" y1="-83.82" x2="-114.3" y2="-83.82" width="0.1524" layer="91"/>
<wire x1="-114.3" y1="-83.82" x2="-114.3" y2="-86.36" width="0.1524" layer="91"/>
<junction x="-107.95" y="-83.82"/>
</segment>
<segment>
<pinref part="C1" gate="G$1" pin="2"/>
<wire x1="-147.32" y1="-48.26" x2="-147.32" y2="-50.8" width="0.1524" layer="91"/>
<pinref part="C4" gate="G$1" pin="2"/>
<wire x1="-147.32" y1="-50.8" x2="-139.7" y2="-50.8" width="0.1524" layer="91"/>
<wire x1="-139.7" y1="-50.8" x2="-134.62" y2="-50.8" width="0.1524" layer="91"/>
<wire x1="-134.62" y1="-50.8" x2="-134.62" y2="-48.26" width="0.1524" layer="91"/>
<pinref part="GND2" gate="1" pin="GND"/>
<wire x1="-139.7" y1="-55.88" x2="-139.7" y2="-50.8" width="0.1524" layer="91"/>
<junction x="-139.7" y="-50.8"/>
</segment>
<segment>
<pinref part="C2" gate="G$1" pin="2"/>
<wire x1="-130.81" y1="-63.5" x2="-130.81" y2="-66.04" width="0.1524" layer="91"/>
<pinref part="C5" gate="G$1" pin="2"/>
<wire x1="-130.81" y1="-66.04" x2="-121.92" y2="-66.04" width="0.1524" layer="91"/>
<wire x1="-121.92" y1="-66.04" x2="-120.65" y2="-66.04" width="0.1524" layer="91"/>
<pinref part="GND4" gate="1" pin="GND"/>
<wire x1="-121.92" y1="-71.12" x2="-121.92" y2="-66.04" width="0.1524" layer="91"/>
<junction x="-121.92" y="-66.04"/>
</segment>
<segment>
<pinref part="GND3" gate="1" pin="GND"/>
<pinref part="C6" gate="G$1" pin="2"/>
<wire x1="-114.3" y1="-73.66" x2="-114.3" y2="-71.12" width="0.1524" layer="91"/>
</segment>
<segment>
<pinref part="GND5" gate="1" pin="GND"/>
<pinref part="C3" gate="G$1" pin="2"/>
<wire x1="-119.38" y1="-43.18" x2="-118.11" y2="-43.18" width="0.1524" layer="91"/>
</segment>
<segment>
<pinref part="J1" gate="G$1" pin="P$1"/>
<pinref part="GND9" gate="1" pin="GND"/>
<wire x1="17.78" y1="36.83" x2="10.16" y2="36.83" width="0.1524" layer="91"/>
<wire x1="10.16" y1="36.83" x2="10.16" y2="34.29" width="0.1524" layer="91"/>
</segment>
<segment>
<pinref part="GND13" gate="1" pin="GND"/>
<pinref part="J3" gate="G$1" pin="-"/>
<wire x1="-2.54" y1="-59.69" x2="5.08" y2="-59.69" width="0.1524" layer="91"/>
</segment>
<segment>
<pinref part="C18" gate="G$1" pin="2"/>
<pinref part="GND12" gate="1" pin="GND"/>
<wire x1="22.86" y1="-31.75" x2="22.86" y2="-36.83" width="0.1524" layer="91"/>
</segment>
<segment>
<pinref part="R7" gate="G$1" pin="1"/>
<pinref part="U10" gate="G$1" pin="VSS"/>
<wire x1="-20.32" y1="-29.21" x2="-20.32" y2="-36.83" width="0.1524" layer="91"/>
<wire x1="-20.32" y1="-36.83" x2="-12.7" y2="-36.83" width="0.1524" layer="91"/>
<pinref part="GND10" gate="1" pin="GND"/>
<wire x1="-12.7" y1="-36.83" x2="-8.89" y2="-36.83" width="0.1524" layer="91"/>
<wire x1="-12.7" y1="-39.37" x2="-12.7" y2="-36.83" width="0.1524" layer="91"/>
<junction x="-12.7" y="-36.83"/>
</segment>
<segment>
<pinref part="C19" gate="G$1" pin="2"/>
<pinref part="GND11" gate="1" pin="GND"/>
<wire x1="-24.13" y1="-27.94" x2="-24.13" y2="-30.48" width="0.1524" layer="91"/>
</segment>
<segment>
<pinref part="J2" gate="G$1" pin="1"/>
<pinref part="GND6" gate="1" pin="GND"/>
<wire x1="71.12" y1="44.45" x2="81.28" y2="44.45" width="0.1524" layer="91"/>
<wire x1="81.28" y1="44.45" x2="81.28" y2="40.64" width="0.1524" layer="91"/>
</segment>
<segment>
<pinref part="C20" gate="G$1" pin="1"/>
<wire x1="62.23" y1="-17.78" x2="58.42" y2="-17.78" width="0.1524" layer="91"/>
<wire x1="58.42" y1="-17.78" x2="58.42" y2="-29.21" width="0.1524" layer="91"/>
<pinref part="C21" gate="G$1" pin="1"/>
<wire x1="58.42" y1="-29.21" x2="58.42" y2="-39.37" width="0.1524" layer="91"/>
<wire x1="58.42" y1="-39.37" x2="63.5" y2="-39.37" width="0.1524" layer="91"/>
<pinref part="GND7" gate="1" pin="GND"/>
<wire x1="49.53" y1="-29.21" x2="58.42" y2="-29.21" width="0.1524" layer="91"/>
<junction x="58.42" y="-29.21"/>
</segment>
<segment>
<pinref part="J4" gate="G$1" pin="1"/>
<pinref part="GND8" gate="1" pin="GND"/>
<wire x1="-74.93" y1="67.31" x2="-67.31" y2="67.31" width="0.1524" layer="91"/>
</segment>
</net>
<net name="N$5" class="0">
<segment>
<pinref part="C6" gate="G$1" pin="1"/>
<pinref part="U1" gate="G$1" pin="VDDCORE"/>
<wire x1="-114.3" y1="-63.5" x2="-114.3" y2="-60.96" width="0.1524" layer="91"/>
<wire x1="-114.3" y1="-60.96" x2="-107.95" y2="-60.96" width="0.1524" layer="91"/>
</segment>
</net>
<net name="RESET" class="0">
<segment>
<pinref part="U1" gate="G$1" pin="!RESET"/>
<wire x1="-107.95" y1="-30.48" x2="-109.22" y2="-30.48" width="0.1524" layer="91"/>
<label x="-109.22" y="-30.48" size="1.778" layer="95" rot="R180" xref="yes"/>
</segment>
<segment>
<pinref part="J1" gate="G$1" pin="P$2"/>
<wire x1="17.78" y1="41.91" x2="10.16" y2="41.91" width="0.1524" layer="91"/>
<label x="10.16" y="41.91" size="1.778" layer="95" rot="R180" xref="yes"/>
</segment>
</net>
<net name="ESP_RX" class="0">
<segment>
<pinref part="U1" gate="G$1" pin="PA10"/>
<wire x1="-72.39" y1="-38.1" x2="-68.58" y2="-38.1" width="0.1524" layer="91"/>
<label x="-68.58" y="-38.1" size="1.778" layer="95" xref="yes"/>
</segment>
<segment>
<pinref part="J4" gate="G$1" pin="7"/>
<wire x1="-74.93" y1="59.69" x2="-67.31" y2="59.69" width="0.1524" layer="91"/>
<label x="-67.31" y="59.69" size="1.778" layer="95" xref="yes"/>
</segment>
</net>
<net name="ESP_TX" class="0">
<segment>
<pinref part="U1" gate="G$1" pin="PA11"/>
<wire x1="-72.39" y1="-40.64" x2="-57.15" y2="-40.64" width="0.1524" layer="91"/>
<label x="-57.15" y="-40.64" size="1.778" layer="95" xref="yes"/>
</segment>
<segment>
<pinref part="J4" gate="G$1" pin="2"/>
<wire x1="-90.17" y1="67.31" x2="-106.68" y2="67.31" width="0.1524" layer="91"/>
<label x="-106.68" y="67.31" size="1.778" layer="95" rot="R180" xref="yes"/>
</segment>
</net>
<net name="RGB_RED" class="0">
<segment>
<pinref part="U1" gate="G$1" pin="PA09"/>
<wire x1="-72.39" y1="-35.56" x2="-57.15" y2="-35.56" width="0.1524" layer="91"/>
<label x="-57.15" y="-35.56" size="1.778" layer="95" xref="yes"/>
</segment>
</net>
<net name="RGB_GREEN" class="0">
<segment>
<pinref part="U1" gate="G$1" pin="PA07"/>
<wire x1="-72.39" y1="-17.78" x2="-67.31" y2="-17.78" width="0.1524" layer="91"/>
<wire x1="-67.31" y1="-17.78" x2="-67.31" y2="-21.59" width="0.1524" layer="91"/>
<wire x1="-67.31" y1="-21.59" x2="-64.77" y2="-21.59" width="0.1524" layer="91"/>
<label x="-64.77" y="-21.59" size="1.778" layer="95" xref="yes"/>
</segment>
</net>
<net name="RGB_BLUE" class="0">
<segment>
<pinref part="U1" gate="G$1" pin="PA06"/>
<wire x1="-72.39" y1="-15.24" x2="-68.58" y2="-15.24" width="0.1524" layer="91"/>
<label x="-68.58" y="-15.24" size="1.778" layer="95" xref="yes"/>
</segment>
</net>
<net name="SWCLK" class="0">
<segment>
<pinref part="J1" gate="G$1" pin="P$3"/>
<wire x1="17.78" y1="46.99" x2="10.16" y2="46.99" width="0.1524" layer="91"/>
<label x="10.16" y="46.99" size="1.778" layer="95" rot="R180" xref="yes"/>
</segment>
<segment>
<pinref part="U1" gate="G$1" pin="PA30"/>
<wire x1="-72.39" y1="-78.74" x2="-57.15" y2="-78.74" width="0.1524" layer="91"/>
<pinref part="R1" gate="G$1" pin="2"/>
<wire x1="-57.15" y1="-78.74" x2="-53.34" y2="-78.74" width="0.1524" layer="91"/>
<wire x1="-57.15" y1="-80.01" x2="-57.15" y2="-78.74" width="0.1524" layer="91"/>
<junction x="-57.15" y="-78.74"/>
<label x="-53.34" y="-78.74" size="1.778" layer="95" xref="yes"/>
</segment>
</net>
<net name="SWDIO" class="0">
<segment>
<pinref part="J1" gate="G$1" pin="P$4"/>
<wire x1="17.78" y1="52.07" x2="10.16" y2="52.07" width="0.1524" layer="91"/>
<label x="10.16" y="52.07" size="1.778" layer="95" rot="R180" xref="yes"/>
</segment>
<segment>
<pinref part="U1" gate="G$1" pin="PA31"/>
<wire x1="-72.39" y1="-81.28" x2="-69.85" y2="-81.28" width="0.1524" layer="91"/>
<label x="-69.85" y="-81.28" size="1.778" layer="95" xref="yes"/>
</segment>
</net>
<net name="CHARGER_SUPPLY" class="0">
<segment>
<pinref part="J2" gate="G$1" pin="2"/>
<wire x1="71.12" y1="46.99" x2="81.28" y2="46.99" width="0.1524" layer="91"/>
<label x="81.28" y="46.99" size="1.778" layer="95" xref="yes"/>
</segment>
<segment>
<pinref part="U10" gate="G$1" pin="CE"/>
<pinref part="U10" gate="G$1" pin="VDD"/>
<wire x1="-8.89" y1="-24.13" x2="-8.89" y2="-16.51" width="0.1524" layer="91"/>
<pinref part="C19" gate="G$1" pin="1"/>
<wire x1="-24.13" y1="-20.32" x2="-24.13" y2="-16.51" width="0.1524" layer="91"/>
<wire x1="-24.13" y1="-16.51" x2="-8.89" y2="-16.51" width="0.1524" layer="91"/>
<junction x="-8.89" y="-16.51"/>
<wire x1="-24.13" y1="-16.51" x2="-30.48" y2="-16.51" width="0.1524" layer="91"/>
<junction x="-24.13" y="-16.51"/>
<label x="-30.48" y="-16.51" size="1.778" layer="95" rot="R270" xref="yes"/>
</segment>
</net>
<net name="V_BATT" class="0">
<segment>
<pinref part="J3" gate="G$1" pin="+"/>
<wire x1="15.24" y1="-59.69" x2="25.4" y2="-59.69" width="0.1524" layer="91"/>
<label x="25.4" y="-59.69" size="1.778" layer="95" xref="yes"/>
</segment>
<segment>
<pinref part="U10" gate="G$1" pin="VBAT"/>
<wire x1="19.05" y1="-16.51" x2="22.86" y2="-16.51" width="0.1524" layer="91"/>
<label x="26.67" y="-16.51" size="1.778" layer="95" xref="yes"/>
<pinref part="C18" gate="G$1" pin="1"/>
<wire x1="22.86" y1="-16.51" x2="26.67" y2="-16.51" width="0.1524" layer="91"/>
<wire x1="22.86" y1="-24.13" x2="22.86" y2="-16.51" width="0.1524" layer="91"/>
<junction x="22.86" y="-16.51"/>
</segment>
<segment>
<pinref part="J1" gate="G$1" pin="P$5"/>
<wire x1="17.78" y1="57.15" x2="10.16" y2="57.15" width="0.1524" layer="91"/>
<label x="10.16" y="57.15" size="1.778" layer="95" rot="R180" xref="yes"/>
</segment>
<segment>
<pinref part="C1" gate="G$1" pin="1"/>
<wire x1="-147.32" y1="-40.64" x2="-147.32" y2="-38.1" width="0.1524" layer="91"/>
<pinref part="C4" gate="G$1" pin="1"/>
<wire x1="-147.32" y1="-38.1" x2="-139.7" y2="-38.1" width="0.1524" layer="91"/>
<wire x1="-139.7" y1="-38.1" x2="-134.62" y2="-38.1" width="0.1524" layer="91"/>
<wire x1="-134.62" y1="-38.1" x2="-134.62" y2="-40.64" width="0.1524" layer="91"/>
<wire x1="-139.7" y1="-38.1" x2="-139.7" y2="-33.02" width="0.1524" layer="91"/>
<junction x="-139.7" y="-38.1"/>
<pinref part="U1" gate="G$1" pin="VDDANA"/>
<wire x1="-134.62" y1="-38.1" x2="-107.95" y2="-38.1" width="0.1524" layer="91"/>
<junction x="-134.62" y="-38.1"/>
<label x="-139.7" y="-33.02" size="1.778" layer="95" rot="R90" xref="yes"/>
</segment>
<segment>
<pinref part="C2" gate="G$1" pin="1"/>
<wire x1="-130.81" y1="-55.88" x2="-130.81" y2="-53.34" width="0.1524" layer="91"/>
<pinref part="C5" gate="G$1" pin="1"/>
<wire x1="-130.81" y1="-53.34" x2="-127" y2="-53.34" width="0.1524" layer="91"/>
<wire x1="-127" y1="-53.34" x2="-120.65" y2="-53.34" width="0.1524" layer="91"/>
<wire x1="-120.65" y1="-53.34" x2="-120.65" y2="-58.42" width="0.1524" layer="91"/>
<wire x1="-127" y1="-50.8" x2="-127" y2="-53.34" width="0.1524" layer="91"/>
<junction x="-127" y="-53.34"/>
<pinref part="U1" gate="G$1" pin="VDDIN"/>
<wire x1="-120.65" y1="-53.34" x2="-107.95" y2="-53.34" width="0.1524" layer="91"/>
<junction x="-120.65" y="-53.34"/>
<pinref part="C3" gate="G$1" pin="1"/>
<pinref part="U1" gate="G$1" pin="VDDIO_1"/>
<wire x1="-110.49" y1="-43.18" x2="-107.95" y2="-43.18" width="0.1524" layer="91"/>
<pinref part="U1" gate="G$1" pin="VDDIO_0"/>
<wire x1="-107.95" y1="-48.26" x2="-107.95" y2="-43.18" width="0.1524" layer="91"/>
<junction x="-107.95" y="-43.18"/>
<wire x1="-107.95" y1="-48.26" x2="-107.95" y2="-53.34" width="0.1524" layer="91"/>
<junction x="-107.95" y="-48.26"/>
<junction x="-107.95" y="-53.34"/>
<label x="-127" y="-50.8" size="1.778" layer="95" rot="R90" xref="yes"/>
</segment>
<segment>
<pinref part="R1" gate="G$1" pin="1"/>
<wire x1="-57.15" y1="-91.44" x2="-57.15" y2="-90.17" width="0.1524" layer="91"/>
<label x="-57.15" y="-91.44" size="1.778" layer="95" rot="R270" xref="yes"/>
</segment>
<segment>
<pinref part="R2" gate="G$1" pin="1"/>
<wire x1="-40.64" y1="-77.47" x2="-40.64" y2="-88.9" width="0.1524" layer="91"/>
<pinref part="R3" gate="G$1" pin="2"/>
<wire x1="-34.29" y1="-77.47" x2="-40.64" y2="-77.47" width="0.1524" layer="91"/>
<junction x="-40.64" y="-77.47"/>
<label x="-40.64" y="-88.9" size="1.778" layer="95" rot="R270" xref="yes"/>
</segment>
<segment>
<pinref part="J4" gate="G$1" pin="4"/>
<wire x1="-90.17" y1="64.77" x2="-93.98" y2="64.77" width="0.1524" layer="91"/>
<label x="-93.98" y="64.77" size="1.778" layer="95" rot="R180" xref="yes"/>
</segment>
<segment>
<pinref part="J4" gate="G$1" pin="8"/>
<wire x1="-90.17" y1="59.69" x2="-93.98" y2="59.69" width="0.1524" layer="91"/>
<label x="-93.98" y="59.69" size="1.778" layer="95" rot="R180" xref="yes"/>
</segment>
</net>
<net name="N$8" class="0">
<segment>
<pinref part="U10" gate="G$1" pin="PROG"/>
<pinref part="R7" gate="G$1" pin="2"/>
<wire x1="-8.89" y1="-29.21" x2="-10.16" y2="-29.21" width="0.1524" layer="91"/>
</segment>
</net>
<net name="SDA" class="0">
<segment>
<pinref part="U1" gate="G$1" pin="PA22"/>
<wire x1="-72.39" y1="-63.5" x2="-40.64" y2="-63.5" width="0.1524" layer="91"/>
<label x="-29.21" y="-63.5" size="1.778" layer="95" xref="yes"/>
<pinref part="R2" gate="G$1" pin="2"/>
<wire x1="-40.64" y1="-63.5" x2="-29.21" y2="-63.5" width="0.1524" layer="91"/>
<wire x1="-40.64" y1="-67.31" x2="-40.64" y2="-63.5" width="0.1524" layer="91"/>
<junction x="-40.64" y="-63.5"/>
</segment>
</net>
<net name="SCL" class="0">
<segment>
<pinref part="U1" gate="G$1" pin="PA23"/>
<wire x1="-72.39" y1="-66.04" x2="-34.29" y2="-66.04" width="0.1524" layer="91"/>
<label x="-27.94" y="-66.04" size="1.778" layer="95" rot="R270" xref="yes"/>
<pinref part="R3" gate="G$1" pin="1"/>
<wire x1="-34.29" y1="-66.04" x2="-27.94" y2="-66.04" width="0.1524" layer="91"/>
<wire x1="-34.29" y1="-67.31" x2="-34.29" y2="-66.04" width="0.1524" layer="91"/>
<junction x="-34.29" y="-66.04"/>
</segment>
</net>
<net name="XSHUT" class="0">
<segment>
<pinref part="U1" gate="G$1" pin="PA16"/>
<wire x1="-72.39" y1="-48.26" x2="-68.58" y2="-48.26" width="0.1524" layer="91"/>
<label x="-68.58" y="-48.26" size="1.778" layer="95" xref="yes"/>
</segment>
</net>
<net name="GPIO" class="0">
<segment>
<pinref part="U1" gate="G$1" pin="PA17"/>
<wire x1="-72.39" y1="-50.8" x2="-45.72" y2="-50.8" width="0.1524" layer="91"/>
<label x="-45.72" y="-50.8" size="1.778" layer="95" xref="yes"/>
</segment>
</net>
<net name="MLX_INT/TRG" class="0">
<segment>
<pinref part="U1" gate="G$1" pin="PA18"/>
<wire x1="-72.39" y1="-53.34" x2="-69.85" y2="-53.34" width="0.1524" layer="91"/>
<label x="-69.85" y="-53.34" size="1.778" layer="95" xref="yes"/>
</segment>
</net>
<net name="MLX_INT" class="0">
<segment>
<pinref part="U1" gate="G$1" pin="PA19"/>
<wire x1="-72.39" y1="-55.88" x2="-46.99" y2="-55.88" width="0.1524" layer="91"/>
<label x="-46.99" y="-55.88" size="1.778" layer="95" xref="yes"/>
</segment>
</net>
<net name="SOUND_DATA" class="0">
<segment>
<pinref part="U1" gate="G$1" pin="PA04"/>
<wire x1="-72.39" y1="-10.16" x2="-68.58" y2="-10.16" width="0.1524" layer="91"/>
<label x="-68.58" y="-10.16" size="1.778" layer="95" xref="yes"/>
</segment>
</net>
<net name="IMU_INT_1" class="0">
<segment>
<pinref part="U1" gate="G$1" pin="PA21"/>
<wire x1="-72.39" y1="-60.96" x2="-49.53" y2="-60.96" width="0.1524" layer="91"/>
<label x="-49.53" y="-60.96" size="1.778" layer="95" xref="yes"/>
</segment>
</net>
<net name="IMU_INT_2" class="0">
<segment>
<pinref part="U1" gate="G$1" pin="PA20"/>
<wire x1="-72.39" y1="-58.42" x2="-69.85" y2="-58.42" width="0.1524" layer="91"/>
<label x="-69.85" y="-58.42" size="1.778" layer="95" xref="yes"/>
</segment>
</net>
<net name="XIN" class="0">
<segment>
<pinref part="C20" gate="G$1" pin="2"/>
<pinref part="Q1" gate="G$1" pin="2"/>
<wire x1="69.85" y1="-17.78" x2="81.28" y2="-17.78" width="0.1524" layer="91"/>
<wire x1="81.28" y1="-17.78" x2="81.28" y2="-25.4" width="0.1524" layer="91"/>
<wire x1="81.28" y1="-17.78" x2="93.98" y2="-17.78" width="0.1524" layer="91"/>
<junction x="81.28" y="-17.78"/>
<label x="93.98" y="-17.78" size="1.778" layer="95" xref="yes"/>
</segment>
<segment>
<pinref part="U1" gate="G$1" pin="PA00/XIN32"/>
<wire x1="-107.95" y1="-5.08" x2="-110.49" y2="-5.08" width="0.1524" layer="91"/>
<label x="-110.49" y="-5.08" size="1.778" layer="95" rot="R180" xref="yes"/>
</segment>
</net>
<net name="XOUT" class="0">
<segment>
<pinref part="C21" gate="G$1" pin="2"/>
<pinref part="Q1" gate="G$1" pin="1"/>
<wire x1="71.12" y1="-39.37" x2="81.28" y2="-39.37" width="0.1524" layer="91"/>
<wire x1="81.28" y1="-39.37" x2="81.28" y2="-30.48" width="0.1524" layer="91"/>
<wire x1="81.28" y1="-39.37" x2="93.98" y2="-39.37" width="0.1524" layer="91"/>
<junction x="81.28" y="-39.37"/>
<label x="93.98" y="-39.37" size="1.778" layer="95" xref="yes"/>
</segment>
<segment>
<pinref part="U1" gate="G$1" pin="PA01/XOUT32"/>
<wire x1="-107.95" y1="-10.16" x2="-110.49" y2="-10.16" width="0.1524" layer="91"/>
<label x="-110.49" y="-10.16" size="1.778" layer="95" rot="R180" xref="yes"/>
</segment>
</net>
</nets>
</sheet>
<sheet>
<plain>
<text x="-119.38" y="104.14" size="12.7" layer="97">Sensors</text>
<text x="-121.92" y="87.63" size="6.4516" layer="95">Temp/Humidity Sensor</text>
<text x="-20.32" y="-24.13" size="6.4516" layer="95">IMU Sensor</text>
<text x="81.28" y="107.95" size="6.4516" layer="95">Optical Sensor</text>
<text x="-2.54" y="107.95" size="6.4516" layer="95">Sound Sensor</text>
<text x="-123.19" y="35.56" size="6.4516" layer="95">Magnetic Sensor (3-axis)</text>
<text x="-119.38" y="-77.47" size="6.4516" layer="95">Pressure Sensor</text>
<text x="71.12" y="59.69" size="6.4516" layer="95">Distance Sensor</text>
<text x="38.1" y="-36.83" size="6.4516" layer="95">RGB LED</text>
<text x="68.58" y="-27.94" size="12.7" layer="97">User I/O</text>
</plain>
<instances>
<instance part="U3" gate="G$1" x="-78.74" y="66.04"/>
<instance part="C7" gate="G$1" x="-43.18" y="60.96"/>
<instance part="GND17" gate="1" x="-43.18" y="48.26"/>
<instance part="GND18" gate="1" x="-116.84" y="66.04" rot="R270"/>
<instance part="U5" gate="G$1" x="96.52" y="72.39"/>
<instance part="GND21" gate="1" x="83.82" y="72.39"/>
<instance part="GND22" gate="1" x="76.2" y="72.39"/>
<instance part="C10" gate="G$1" x="76.2" y="82.55"/>
<instance part="U7" gate="G$1" x="-87.63" y="2.54"/>
<instance part="C12" gate="G$1" x="-120.65" y="-5.08"/>
<instance part="C13" gate="G$1" x="-39.37" y="5.08"/>
<instance part="GND25" gate="1" x="-115.57" y="10.16" rot="R270"/>
<instance part="GND26" gate="1" x="-120.65" y="-17.78"/>
<instance part="GND27" gate="1" x="-39.37" y="-7.62"/>
<instance part="GND28" gate="1" x="-95.25" y="27.94" rot="R180"/>
<instance part="GND29" gate="1" x="-90.17" y="30.48" rot="R180"/>
<instance part="U8" gate="G$1" x="-15.24" y="-57.15"/>
<instance part="C14" gate="G$1" x="-48.26" y="-34.29" rot="R180"/>
<instance part="C15" gate="G$1" x="-48.26" y="-72.39"/>
<instance part="GND30" gate="1" x="-43.18" y="-52.07" rot="R270"/>
<instance part="GND31" gate="1" x="-48.26" y="-85.09"/>
<instance part="GND32" gate="1" x="-48.26" y="-24.13" rot="R180"/>
<instance part="GND33" gate="1" x="12.7" y="-41.91" rot="R90"/>
<instance part="GND34" gate="1" x="-35.56" y="-80.01"/>
<instance part="U9" gate="G$1" x="86.36" y="-3.81"/>
<instance part="C16" gate="G$1" x="68.58" y="39.37"/>
<instance part="C17" gate="G$1" x="59.69" y="39.37"/>
<instance part="R5" gate="G$1" x="68.58" y="13.97" rot="R90"/>
<instance part="R6" gate="G$1" x="119.38" y="8.89" rot="R90"/>
<instance part="GND35" gate="1" x="78.74" y="-6.35"/>
<instance part="GND37" gate="1" x="66.04" y="26.67"/>
<instance part="U6" gate="G$1" x="17.78" y="87.63"/>
<instance part="GND23" gate="1" x="-7.62" y="82.55" rot="R270"/>
<instance part="GND24" gate="1" x="58.42" y="82.55" rot="R90"/>
<instance part="C11" gate="G$1" x="48.26" y="82.55" rot="R270"/>
<instance part="U4" gate="G$1" x="25.4" y="19.05"/>
<instance part="GND19" gate="1" x="-7.62" y="-8.89"/>
<instance part="GND20" gate="1" x="17.78" y="-11.43"/>
<instance part="GND36" gate="1" x="25.4" y="-11.43"/>
<instance part="GND38" gate="1" x="43.18" y="-11.43"/>
<instance part="GND39" gate="1" x="54.61" y="21.59" rot="R90"/>
<instance part="GND43" gate="1" x="54.61" y="16.51" rot="R90"/>
<instance part="C8" gate="G$1" x="38.1" y="-3.81" rot="R90"/>
<instance part="C9" gate="G$1" x="-7.62" y="3.81"/>
<instance part="R4" gate="G$1" x="17.78" y="46.99" rot="R90"/>
<instance part="FRAME2" gate="G$1" x="-132.08" y="-88.9"/>
<instance part="FRAME2" gate="G$2" x="41.91" y="-86.36"/>
<instance part="U2" gate="G$1" x="88.9" y="-41.91" smashed="yes">
<attribute name="NAME" x="83.82" y="-31.75" size="1.778" layer="95"/>
</instance>
</instances>
<busses>
</busses>
<nets>
<net name="GND" class="0">
<segment>
<pinref part="GND17" gate="1" pin="GND"/>
<pinref part="C7" gate="G$1" pin="2"/>
<wire x1="-43.18" y1="50.8" x2="-43.18" y2="55.88" width="0.1524" layer="91"/>
</segment>
<segment>
<pinref part="GND18" gate="1" pin="GND"/>
<pinref part="U3" gate="G$1" pin="2(GND)"/>
<wire x1="-114.3" y1="66.04" x2="-109.22" y2="66.04" width="0.1524" layer="91"/>
</segment>
<segment>
<pinref part="GND21" gate="1" pin="GND"/>
<pinref part="U5" gate="G$1" pin="GND"/>
<wire x1="83.82" y1="74.93" x2="83.82" y2="77.47" width="0.1524" layer="91"/>
<wire x1="83.82" y1="77.47" x2="86.36" y2="77.47" width="0.1524" layer="91"/>
</segment>
<segment>
<pinref part="C10" gate="G$1" pin="2"/>
<pinref part="GND22" gate="1" pin="GND"/>
<wire x1="76.2" y1="77.47" x2="76.2" y2="74.93" width="0.1524" layer="91"/>
</segment>
<segment>
<pinref part="GND25" gate="1" pin="GND"/>
<pinref part="U7" gate="G$1" pin="VSS"/>
<wire x1="-113.03" y1="10.16" x2="-107.95" y2="10.16" width="0.1524" layer="91"/>
</segment>
<segment>
<pinref part="C12" gate="G$1" pin="2"/>
<pinref part="GND26" gate="1" pin="GND"/>
<wire x1="-120.65" y1="-10.16" x2="-120.65" y2="-15.24" width="0.1524" layer="91"/>
</segment>
<segment>
<pinref part="GND27" gate="1" pin="GND"/>
<pinref part="C13" gate="G$1" pin="2"/>
<wire x1="-39.37" y1="-5.08" x2="-39.37" y2="0" width="0.1524" layer="91"/>
</segment>
<segment>
<pinref part="U7" gate="G$1" pin="A0"/>
<pinref part="GND28" gate="1" pin="GND"/>
<wire x1="-95.25" y1="22.86" x2="-95.25" y2="25.4" width="0.1524" layer="91"/>
</segment>
<segment>
<pinref part="U7" gate="G$1" pin="A1"/>
<pinref part="GND29" gate="1" pin="GND"/>
<wire x1="-90.17" y1="22.86" x2="-90.17" y2="27.94" width="0.1524" layer="91"/>
</segment>
<segment>
<pinref part="GND30" gate="1" pin="GND"/>
<pinref part="U8" gate="G$1" pin="7(GND)"/>
<wire x1="-40.64" y1="-52.07" x2="-35.56" y2="-52.07" width="0.1524" layer="91"/>
</segment>
<segment>
<pinref part="C14" gate="G$1" pin="2"/>
<pinref part="GND32" gate="1" pin="GND"/>
<wire x1="-48.26" y1="-29.21" x2="-48.26" y2="-26.67" width="0.1524" layer="91"/>
</segment>
<segment>
<pinref part="C15" gate="G$1" pin="2"/>
<pinref part="GND31" gate="1" pin="GND"/>
<wire x1="-48.26" y1="-77.47" x2="-48.26" y2="-82.55" width="0.1524" layer="91"/>
</segment>
<segment>
<pinref part="U8" gate="G$1" pin="1(GND)"/>
<pinref part="GND33" gate="1" pin="GND"/>
<wire x1="5.08" y1="-41.91" x2="10.16" y2="-41.91" width="0.1524" layer="91"/>
</segment>
<segment>
<pinref part="U8" gate="G$1" pin="5(SDO)"/>
<pinref part="GND34" gate="1" pin="GND"/>
<wire x1="-35.56" y1="-72.39" x2="-35.56" y2="-77.47" width="0.1524" layer="91"/>
</segment>
<segment>
<pinref part="U9" gate="G$1" pin="AVSSVCSEL"/>
<pinref part="U9" gate="G$1" pin="GND3"/>
<wire x1="81.28" y1="19.05" x2="81.28" y2="13.97" width="0.1524" layer="91"/>
<pinref part="U9" gate="G$1" pin="GND2"/>
<wire x1="81.28" y1="8.89" x2="81.28" y2="13.97" width="0.1524" layer="91"/>
<junction x="81.28" y="13.97"/>
<pinref part="U9" gate="G$1" pin="GND1"/>
<wire x1="81.28" y1="3.81" x2="81.28" y2="8.89" width="0.1524" layer="91"/>
<junction x="81.28" y="8.89"/>
<pinref part="U9" gate="G$1" pin="GND0"/>
<wire x1="81.28" y1="-1.27" x2="81.28" y2="3.81" width="0.1524" layer="91"/>
<junction x="81.28" y="3.81"/>
<pinref part="GND35" gate="1" pin="GND"/>
<wire x1="78.74" y1="-3.81" x2="78.74" y2="-1.27" width="0.1524" layer="91"/>
<wire x1="78.74" y1="-1.27" x2="81.28" y2="-1.27" width="0.1524" layer="91"/>
<junction x="81.28" y="-1.27"/>
</segment>
<segment>
<pinref part="C17" gate="G$1" pin="2"/>
<wire x1="59.69" y1="34.29" x2="59.69" y2="31.75" width="0.1524" layer="91"/>
<pinref part="C16" gate="G$1" pin="2"/>
<wire x1="59.69" y1="31.75" x2="66.04" y2="31.75" width="0.1524" layer="91"/>
<wire x1="66.04" y1="31.75" x2="68.58" y2="31.75" width="0.1524" layer="91"/>
<wire x1="68.58" y1="31.75" x2="68.58" y2="34.29" width="0.1524" layer="91"/>
<pinref part="GND37" gate="1" pin="GND"/>
<wire x1="66.04" y1="29.21" x2="66.04" y2="31.75" width="0.1524" layer="91"/>
<junction x="66.04" y="31.75"/>
</segment>
<segment>
<pinref part="U6" gate="G$1" pin="2(GND)"/>
<pinref part="GND23" gate="1" pin="GND"/>
<wire x1="0" y1="82.55" x2="-5.08" y2="82.55" width="0.1524" layer="91"/>
</segment>
<segment>
<pinref part="C11" gate="G$1" pin="1"/>
<pinref part="GND24" gate="1" pin="GND"/>
<wire x1="50.8" y1="82.55" x2="55.88" y2="82.55" width="0.1524" layer="91"/>
</segment>
<segment>
<pinref part="U4" gate="G$1" pin="7(GND)"/>
<pinref part="GND20" gate="1" pin="GND"/>
<wire x1="17.78" y1="-1.27" x2="17.78" y2="-8.89" width="0.1524" layer="91"/>
</segment>
<segment>
<pinref part="GND36" gate="1" pin="GND"/>
<pinref part="U4" gate="G$1" pin="6(GND)"/>
<wire x1="25.4" y1="-8.89" x2="25.4" y2="-1.27" width="0.1524" layer="91"/>
</segment>
<segment>
<pinref part="C8" gate="G$1" pin="2"/>
<pinref part="GND38" gate="1" pin="GND"/>
<wire x1="43.18" y1="-3.81" x2="43.18" y2="-8.89" width="0.1524" layer="91"/>
</segment>
<segment>
<pinref part="U4" gate="G$1" pin="2(SDX)"/>
<pinref part="GND39" gate="1" pin="GND"/>
<wire x1="50.8" y1="21.59" x2="52.07" y2="21.59" width="0.1524" layer="91"/>
</segment>
<segment>
<pinref part="U4" gate="G$1" pin="3(SCX)"/>
<pinref part="GND43" gate="1" pin="GND"/>
<wire x1="50.8" y1="16.51" x2="52.07" y2="16.51" width="0.1524" layer="91"/>
</segment>
<segment>
<pinref part="C9" gate="G$1" pin="2"/>
<pinref part="GND19" gate="1" pin="GND"/>
<wire x1="-7.62" y1="-1.27" x2="-7.62" y2="-6.35" width="0.1524" layer="91"/>
</segment>
</net>
<net name="V_BATT" class="0">
<segment>
<pinref part="U3" gate="G$1" pin="5(VDD)"/>
<wire x1="-48.26" y1="66.04" x2="-43.18" y2="66.04" width="0.1524" layer="91"/>
<pinref part="C7" gate="G$1" pin="1"/>
<wire x1="-43.18" y1="66.04" x2="-38.1" y2="66.04" width="0.1524" layer="91"/>
<wire x1="-43.18" y1="63.5" x2="-43.18" y2="66.04" width="0.1524" layer="91"/>
<junction x="-43.18" y="66.04"/>
<label x="-38.1" y="66.04" size="1.778" layer="95" xref="yes"/>
</segment>
<segment>
<pinref part="U4" gate="G$1" pin="8(VDD)"/>
<wire x1="0" y1="11.43" x2="-7.62" y2="11.43" width="0.1524" layer="91"/>
<pinref part="C9" gate="G$1" pin="1"/>
<wire x1="-7.62" y1="11.43" x2="-12.7" y2="11.43" width="0.1524" layer="91"/>
<wire x1="-7.62" y1="6.35" x2="-7.62" y2="11.43" width="0.1524" layer="91"/>
<junction x="-7.62" y="11.43"/>
<label x="-12.7" y="11.43" size="1.778" layer="95" rot="R180" xref="yes"/>
</segment>
<segment>
<pinref part="R4" gate="G$1" pin="2"/>
<wire x1="17.78" y1="52.07" x2="17.78" y2="54.61" width="0.1524" layer="91"/>
<label x="17.78" y="54.61" size="1.778" layer="95" rot="R90" xref="yes"/>
</segment>
<segment>
<pinref part="U4" gate="G$1" pin="1(SDO)"/>
<wire x1="50.8" y1="26.67" x2="50.8" y2="48.26" width="0.1524" layer="91"/>
<label x="50.8" y="48.26" size="1.778" layer="95" rot="R90" xref="yes"/>
</segment>
<segment>
<pinref part="U4" gate="G$1" pin="5(VDDIO)"/>
<wire x1="33.02" y1="-1.27" x2="33.02" y2="-3.81" width="0.1524" layer="91"/>
<pinref part="C8" gate="G$1" pin="1"/>
<wire x1="33.02" y1="-3.81" x2="33.02" y2="-11.43" width="0.1524" layer="91"/>
<wire x1="35.56" y1="-3.81" x2="33.02" y2="-3.81" width="0.1524" layer="91"/>
<junction x="33.02" y="-3.81"/>
<label x="33.02" y="-11.43" size="1.778" layer="95" rot="R270" xref="yes"/>
</segment>
<segment>
<pinref part="C10" gate="G$1" pin="1"/>
<wire x1="76.2" y1="90.17" x2="76.2" y2="85.09" width="0.1524" layer="91"/>
<pinref part="U5" gate="G$1" pin="VDD"/>
<wire x1="86.36" y1="85.09" x2="76.2" y2="85.09" width="0.1524" layer="91"/>
<junction x="76.2" y="85.09"/>
<label x="76.2" y="90.17" size="1.778" layer="95" rot="R90" xref="yes"/>
</segment>
<segment>
<pinref part="U6" gate="G$1" pin="1(VDD)"/>
<wire x1="0" y1="92.71" x2="-7.62" y2="92.71" width="0.1524" layer="91"/>
<label x="-7.62" y="92.71" size="1.778" layer="95" rot="R180" xref="yes"/>
</segment>
<segment>
<pinref part="C12" gate="G$1" pin="1"/>
<wire x1="-120.65" y1="2.54" x2="-120.65" y2="0" width="0.1524" layer="91"/>
<pinref part="U7" gate="G$1" pin="VDD"/>
<wire x1="-120.65" y1="0" x2="-120.65" y2="-2.54" width="0.1524" layer="91"/>
<wire x1="-107.95" y1="0" x2="-120.65" y2="0" width="0.1524" layer="91"/>
<junction x="-120.65" y="0"/>
<label x="-120.65" y="2.54" size="1.778" layer="95" rot="R90" xref="yes"/>
</segment>
<segment>
<pinref part="U7" gate="G$1" pin="CS"/>
<wire x1="-90.17" y1="-17.78" x2="-90.17" y2="-25.4" width="0.1524" layer="91"/>
<label x="-90.17" y="-25.4" size="1.778" layer="95" rot="R270" xref="yes"/>
</segment>
<segment>
<pinref part="C13" gate="G$1" pin="1"/>
<wire x1="-39.37" y1="15.24" x2="-39.37" y2="10.16" width="0.1524" layer="91"/>
<pinref part="U7" gate="G$1" pin="VDDIO"/>
<wire x1="-39.37" y1="10.16" x2="-39.37" y2="7.62" width="0.1524" layer="91"/>
<wire x1="-67.31" y1="10.16" x2="-39.37" y2="10.16" width="0.1524" layer="91"/>
<junction x="-39.37" y="10.16"/>
<label x="-39.37" y="15.24" size="1.778" layer="95" rot="R90" xref="yes"/>
</segment>
<segment>
<pinref part="U8" gate="G$1" pin="8(VDD)"/>
<wire x1="-53.34" y1="-41.91" x2="-48.26" y2="-41.91" width="0.1524" layer="91"/>
<pinref part="C14" gate="G$1" pin="1"/>
<wire x1="-48.26" y1="-41.91" x2="-35.56" y2="-41.91" width="0.1524" layer="91"/>
<wire x1="-48.26" y1="-41.91" x2="-48.26" y2="-36.83" width="0.1524" layer="91"/>
<junction x="-48.26" y="-41.91"/>
<label x="-53.34" y="-41.91" size="1.778" layer="95" rot="R180" xref="yes"/>
</segment>
<segment>
<pinref part="U8" gate="G$1" pin="6(VDDIO)"/>
<wire x1="-35.56" y1="-62.23" x2="-48.26" y2="-62.23" width="0.1524" layer="91"/>
<pinref part="C15" gate="G$1" pin="1"/>
<wire x1="-48.26" y1="-62.23" x2="-53.34" y2="-62.23" width="0.1524" layer="91"/>
<wire x1="-48.26" y1="-69.85" x2="-48.26" y2="-62.23" width="0.1524" layer="91"/>
<junction x="-48.26" y="-62.23"/>
<label x="-53.34" y="-62.23" size="1.778" layer="95" rot="R180" xref="yes"/>
</segment>
<segment>
<pinref part="U8" gate="G$1" pin="2(CSB)"/>
<wire x1="5.08" y1="-52.07" x2="12.7" y2="-52.07" width="0.1524" layer="91"/>
<label x="12.7" y="-52.07" size="1.778" layer="95" xref="yes"/>
</segment>
<segment>
<pinref part="C17" gate="G$1" pin="1"/>
<wire x1="59.69" y1="41.91" x2="59.69" y2="44.45" width="0.1524" layer="91"/>
<pinref part="C16" gate="G$1" pin="1"/>
<wire x1="59.69" y1="44.45" x2="64.77" y2="44.45" width="0.1524" layer="91"/>
<wire x1="64.77" y1="44.45" x2="68.58" y2="44.45" width="0.1524" layer="91"/>
<wire x1="68.58" y1="44.45" x2="68.58" y2="41.91" width="0.1524" layer="91"/>
<wire x1="64.77" y1="49.53" x2="64.77" y2="44.45" width="0.1524" layer="91"/>
<junction x="64.77" y="44.45"/>
<pinref part="U9" gate="G$1" pin="AVDDVCSEL"/>
<wire x1="68.58" y1="44.45" x2="81.28" y2="44.45" width="0.1524" layer="91"/>
<junction x="68.58" y="44.45"/>
<pinref part="U9" gate="G$1" pin="AVDD"/>
<wire x1="81.28" y1="44.45" x2="81.28" y2="39.37" width="0.1524" layer="91"/>
<junction x="81.28" y="44.45"/>
<label x="64.77" y="49.53" size="1.778" layer="95" rot="R90" xref="yes"/>
</segment>
<segment>
<pinref part="R5" gate="G$1" pin="1"/>
<wire x1="68.58" y1="3.81" x2="68.58" y2="8.89" width="0.1524" layer="91"/>
<label x="68.58" y="3.81" size="1.778" layer="95" rot="R270" xref="yes"/>
</segment>
<segment>
<pinref part="R6" gate="G$1" pin="2"/>
<wire x1="119.38" y1="13.97" x2="119.38" y2="19.05" width="0.1524" layer="91"/>
<label x="119.38" y="19.05" size="1.778" layer="95" rot="R90" xref="yes"/>
</segment>
<segment>
<pinref part="U2" gate="G$1" pin="2(+ANODE)"/>
<wire x1="66.04" y1="-41.91" x2="68.58" y2="-41.91" width="0.1524" layer="91"/>
<label x="66.04" y="-41.91" size="1.778" layer="95" rot="R180" xref="yes"/>
</segment>
</net>
<net name="SDA" class="0">
<segment>
<pinref part="U3" gate="G$1" pin="1(SDA)"/>
<wire x1="-109.22" y1="78.74" x2="-114.3" y2="78.74" width="0.1524" layer="91"/>
<label x="-114.3" y="78.74" size="1.778" layer="95" rot="R180" xref="yes"/>
</segment>
<segment>
<pinref part="U5" gate="G$1" pin="SDA"/>
<wire x1="114.3" y1="77.47" x2="121.92" y2="77.47" width="0.1524" layer="91"/>
<label x="121.92" y="77.47" size="1.778" layer="95" xref="yes"/>
</segment>
<segment>
<pinref part="U7" gate="G$1" pin="SDA/MOSI"/>
<wire x1="-67.31" y1="-5.08" x2="-59.69" y2="-5.08" width="0.1524" layer="91"/>
<label x="-59.69" y="-5.08" size="1.778" layer="95" xref="yes"/>
</segment>
<segment>
<pinref part="U8" gate="G$1" pin="3(SDI)"/>
<wire x1="5.08" y1="-62.23" x2="12.7" y2="-62.23" width="0.1524" layer="91"/>
<label x="12.7" y="-62.23" size="1.778" layer="95" xref="yes"/>
</segment>
<segment>
<pinref part="U9" gate="G$1" pin="SDA"/>
<wire x1="116.84" y1="39.37" x2="124.46" y2="39.37" width="0.1524" layer="91"/>
<label x="124.46" y="39.37" size="1.778" layer="95" xref="yes"/>
</segment>
<segment>
<pinref part="U4" gate="G$1" pin="14(SDA)"/>
<wire x1="33.02" y1="39.37" x2="33.02" y2="52.07" width="0.1524" layer="91"/>
<label x="33.02" y="52.07" size="1.778" layer="95" rot="R90" xref="yes"/>
</segment>
</net>
<net name="SCL" class="0">
<segment>
<pinref part="U3" gate="G$1" pin="6(SCL)"/>
<wire x1="-48.26" y1="78.74" x2="-43.18" y2="78.74" width="0.1524" layer="91"/>
<label x="-43.18" y="78.74" size="1.778" layer="95" xref="yes"/>
</segment>
<segment>
<pinref part="U5" gate="G$1" pin="SCL"/>
<wire x1="114.3" y1="85.09" x2="121.92" y2="85.09" width="0.1524" layer="91"/>
<label x="121.92" y="85.09" size="1.778" layer="95" xref="yes"/>
</segment>
<segment>
<pinref part="U7" gate="G$1" pin="SCLK"/>
<wire x1="-85.09" y1="-17.78" x2="-85.09" y2="-25.4" width="0.1524" layer="91"/>
<label x="-85.09" y="-25.4" size="1.778" layer="95" rot="R270" xref="yes"/>
</segment>
<segment>
<pinref part="U8" gate="G$1" pin="4(SCK)"/>
<wire x1="5.08" y1="-72.39" x2="12.7" y2="-72.39" width="0.1524" layer="91"/>
<label x="12.7" y="-72.39" size="1.778" layer="95" xref="yes"/>
</segment>
<segment>
<pinref part="U9" gate="G$1" pin="SCL"/>
<wire x1="116.84" y1="44.45" x2="124.46" y2="44.45" width="0.1524" layer="91"/>
<label x="124.46" y="44.45" size="1.778" layer="95" xref="yes"/>
</segment>
<segment>
<pinref part="U4" gate="G$1" pin="13(SCL)"/>
<wire x1="25.4" y1="39.37" x2="25.4" y2="52.07" width="0.1524" layer="91"/>
<label x="25.4" y="52.07" size="1.778" layer="95" rot="R90" xref="yes"/>
</segment>
</net>
<net name="XSHUT" class="0">
<segment>
<pinref part="R5" gate="G$1" pin="2"/>
<wire x1="68.58" y1="19.05" x2="76.2" y2="19.05" width="0.1524" layer="91"/>
<wire x1="76.2" y1="19.05" x2="76.2" y2="31.75" width="0.1524" layer="91"/>
<pinref part="U9" gate="G$1" pin="XSHUT"/>
<wire x1="76.2" y1="31.75" x2="81.28" y2="31.75" width="0.1524" layer="91"/>
<wire x1="68.58" y1="19.05" x2="62.23" y2="19.05" width="0.1524" layer="91"/>
<junction x="68.58" y="19.05"/>
<label x="62.23" y="19.05" size="1.778" layer="95" rot="R270" xref="yes"/>
</segment>
</net>
<net name="GPIO" class="0">
<segment>
<pinref part="U9" gate="G$1" pin="GPIO1"/>
<pinref part="R6" gate="G$1" pin="1"/>
<wire x1="116.84" y1="-1.27" x2="119.38" y2="-1.27" width="0.1524" layer="91"/>
<wire x1="119.38" y1="-1.27" x2="119.38" y2="3.81" width="0.1524" layer="91"/>
<wire x1="119.38" y1="-1.27" x2="124.46" y2="-1.27" width="0.1524" layer="91"/>
<junction x="119.38" y="-1.27"/>
<label x="124.46" y="-1.27" size="1.778" layer="95" xref="yes"/>
</segment>
</net>
<net name="MLX_INT/TRG" class="0">
<segment>
<pinref part="U7" gate="G$1" pin="INT/TRG"/>
<wire x1="-67.31" y1="5.08" x2="-62.23" y2="5.08" width="0.1524" layer="91"/>
<label x="-62.23" y="5.08" size="1.778" layer="95" xref="yes"/>
</segment>
</net>
<net name="MLX_INT" class="0">
<segment>
<pinref part="U7" gate="G$1" pin="INT"/>
<wire x1="-95.25" y1="-17.78" x2="-95.25" y2="-25.4" width="0.1524" layer="91"/>
<label x="-95.25" y="-25.4" size="1.778" layer="95" rot="R270" xref="yes"/>
</segment>
</net>
<net name="SOUND_DATA" class="0">
<segment>
<pinref part="U6" gate="G$1" pin="4(OUTPUT)"/>
<wire x1="38.1" y1="92.71" x2="43.18" y2="92.71" width="0.1524" layer="91"/>
<label x="43.18" y="92.71" size="1.778" layer="95" xref="yes"/>
</segment>
</net>
<net name="IMU_INT_1" class="0">
<segment>
<pinref part="U4" gate="G$1" pin="4(INT1)"/>
<wire x1="50.8" y1="11.43" x2="50.8" y2="-3.81" width="0.1524" layer="91"/>
<label x="50.8" y="-3.81" size="1.778" layer="95" rot="R270" xref="yes"/>
</segment>
</net>
<net name="IMU_INT_2" class="0">
<segment>
<pinref part="U4" gate="G$1" pin="9(INT2)"/>
<wire x1="0" y1="16.51" x2="-2.54" y2="16.51" width="0.1524" layer="91"/>
<label x="-2.54" y="16.51" size="1.778" layer="95" rot="R180" xref="yes"/>
</segment>
</net>
<net name="N$1" class="0">
<segment>
<pinref part="U6" gate="G$1" pin="3(GAIN)"/>
<pinref part="C11" gate="G$1" pin="2"/>
<wire x1="38.1" y1="82.55" x2="43.18" y2="82.55" width="0.1524" layer="91"/>
</segment>
</net>
<net name="N$2" class="0">
<segment>
<pinref part="R4" gate="G$1" pin="1"/>
<pinref part="U4" gate="G$1" pin="12(CS)"/>
<wire x1="17.78" y1="41.91" x2="17.78" y2="39.37" width="0.1524" layer="91"/>
</segment>
</net>
<net name="RGB_RED" class="0">
<segment>
<label x="115.57" y="-36.83" size="1.778" layer="95" xref="yes"/>
<pinref part="U2" gate="G$1" pin="1(RED)"/>
<wire x1="115.57" y1="-36.83" x2="109.22" y2="-36.83" width="0.1524" layer="91"/>
</segment>
</net>
<net name="RGB_GREEN" class="0">
<segment>
<label x="115.57" y="-41.91" size="1.778" layer="95" xref="yes"/>
<pinref part="U2" gate="G$1" pin="4(GREEN)"/>
<wire x1="109.22" y1="-41.91" x2="115.57" y2="-41.91" width="0.1524" layer="91"/>
</segment>
</net>
<net name="RGB_BLUE" class="0">
<segment>
<label x="115.57" y="-46.99" size="1.778" layer="95" xref="yes"/>
<pinref part="U2" gate="G$1" pin="3(BLUE)"/>
<wire x1="109.22" y1="-46.99" x2="115.57" y2="-46.99" width="0.1524" layer="91"/>
</segment>
</net>
</nets>
</sheet>
</sheets>
</schematic>
</drawing>
<compatibility>
<note version="6.3" minversion="6.2.2" severity="warning">
Since Version 6.2.2 text objects can contain more than one line,
which will not be processed correctly with this version.
</note>
</compatibility>
</eagle>
