# Supplementary material for: The Limpet: A ROS-Enabled Multi-Sensing Platform for the ORCA Hub
Source: Sensors (Basel). 2018 Oct 16;18(10):3487. doi: 10.3390/s18103487 (PMC6210591; doi:10.3390/s18103487)
Supplement: Supplementary file 1 [file sensors-18-03487-s001.zip › Limpetv1_BOM.xlsx]

## Sheet: Sheet1
Part Number	Reference	Description	Value	Manufacturer	Manufacturer Part Number	Supplier	Supplier Part Number	Package	Cost Per Unit(£)	Minimum Order Quantity
Computation
U1	Microcontroller	ATSAMD21 IC MCU - 32 Bit, 256 KB Flash	ATSAMD21G	Microchip	ATSAMD21G18A-MU	Digi-Key Electronics	ATSAMD21G18A-MU-ND	48-QFN	2.38	1
C1	Capacitor	Bypass Capacitor - 0402	100 nF	AVX	0402YD104KAT2A	RS Components	698-3197	0402	0.008	100
C2	Capacitor	Bypass Capacitor - 0402	100 nF	AVX	0402YD104KAT2A	RS Components	698-3197	0402	0.008	100
C3	Capacitor	Bypass Capacitor - 0402	100 nF	AVX	0402YD104KAT2A	RS Components	698-3197	0402	0.008	100
C4	Capacitor	Bypass Capacitor - 0402	10 uF	Murata	GRM155R60G106ME44D	Digi-Key Electronics	490-10693-1-ND	0402	0.1	1
C5	Capacitor	Bypass Capacitor - 0402	10 uF	Murata	GRM155R60G106ME44D	Digi-Key Electronics	490-10693-1-ND	0402	0.1	1
C6	Capacitor	Bypass Capacitor - 0402	1 uF	Murata	GRM155R61A105ME15D	RS Components	814-5237	0402	0.009	250
R1	Resistor	SWCLK Pull-up Resistor - 0402	330 ohm	Panasonic	ERJ-2RKF3300X	Digi-Key Electronics	P330LCT-ND	0402	0.07	1
R2	Resistor	SDA Pull-up Resistor - 0402	10 kohm	Panasonic	ERJ-2RKF1002X	Digi-Key Electronics	P10.0KLCT-ND	0402	0.07	1
R3	Resistor	SCL Pull-up Resistor - 0402	10 kohm	Panasonic	ERJ-2RKF1002X	Digi-Key Electronics	P10.0KLCT-ND	0402	0.07	1
User I/O
U2	RGB LED	3 RGB LED, PLCC 4 SMD package	PWM	Lite-On	LTST-N683EGBW	RS Components	127-8444	PLCC 4 SMD	0.106	50
Connectors
J1	JTAG Connector/Programming Port	5 Way 1 Row Shrouded Right Angle PCB Header, Surface Mount	JTAG	Molex	532610571	RS Components	542-7270	1 row (5 positions)	0.838	5
J2	Charger Connector	2 Positions Header Connector , Surface Mount, Right Angle, Tin	2.54 mm	Samtec	TSM-102-01-T-SH	Digi-Key Electronics	SAM10785-ND	1 row (2 positions)	0.21	1
Sensing
U3	Temperature and Humidity Sensor	Temperature & Humidity Sensor (±1 °C, ±5 %RH) [ -40 ~ +125 °C, 0 ~ 100% RH]	I2C	Silicon Labs	Si7006-A20-IM	RS Components	865-2274	6-DFN	1.22	5
C7	Capacitor	Bypass Capacitor - 0402	100 nF	AVX	0402YD104KAT2A	RS Components	698-3197	0402	0.008	100
U4	IMU - Accelerometer/Gyroscope	Accelerometer, Gyroscope, 3 Axis	I2C	STMicroelectronics	LSM6DS3USTR	Digi-key Electronics	497-16910-1-ND	LGA-16L	2.26	1
R4	Resistor	Resistor - 0402	10 kohm	Panasonic	ERJ-2RKF1002X	Digi-Key Electronics	P10.0KLCT-ND	0402	0.07	1
C8	Capacitor	Bypass Capacitor - 0402	100 nF	AVX	0402YD104KAT2A	RS Components	698-3197	0402	0.008	100
C9	Capacitor	Bypass Capacitor - 0402	100 nF	AVX	0402YD104KAT2A	RS Components	698-3197	0402	0.008	100
U5	Optical Sensor	RGBW Color Sensor	I2C	Vishay Semiconductor	VEML6040A3OG	RS Components	122-6788	4-TFLGA	1.516	10
C10	Capacitor	Bypass Capacitor - 0402	100 nF	AVX	0402YD104KAT2A	RS Components	698-3197	0402	0.008	100
U6	Sound Sensor	Omnidirectional Microphone - MEMS (Silicon) [100Hz ~ 10kHz]	Analog	Knowles	SPU0414HR5H-SB	Mouser Electronics	721-SPU0414HR5H-SB	custom	1.25	1
C11	Capacitor	Bypass Capacitor - 0402	0.47 uF	Kemet	C0402C474K9PACTU	Digi-Key Electronics	399-4899-1-ND	0402	0.07	1
U7	Magnetic Sensor	3-Axis Linear Hall-Effect Sensor	I2C	Melexis Technologies	MLX90393SLW-ABA-011-SP	Mouser Electronics	482-90393SLWABA011SP	16-QFN	1.56	1
C12	Capacitor	Bypass Capacitor - 0402	100 nF	AVX	0402YD104KAT2A	RS Components	698-3197	0402	0.008	100
C13	Capacitor	Bypass Capacitor - 0402	100 nF	AVX	0402YD104KAT2A	RS Components	698-3197	0402	0.008	100
U8	Pressure Sensor	Absolue Pressure Sensor	I2C	Bosch Sensortec	BMP280	Digi-key Electronics	828-1064-1-ND	8-SMD	2.61	1
C14	Capacitor	Bypass Capacitor - 0402	100 nF	AVX	0402YD104KAT2A	RS Components	698-3197	0402	0.008	100
C15	Capacitor	Bypass Capacitor - 0402	100 nF	AVX	0402YD104KAT2A	RS Components	698-3197	0402	0.008	100
U9	Distance/Proximity Sensor	ToF Laser Distance Sensor	I2C	STMicroelectronics	VL53L0CXV0DH/1	Digi-key Electronics	497-16538-1-ND	custom	4.09	1
C16	Capacitor	Bypass Capacitor - 0402	100 nF	AVX	0402YD104KAT2A	RS Components	698-3197	0402	0.008	100
C17	Capacitor	Bypass Capacitor - 0402	4.7 uF	Murata	GRM155B30J475ME47D	RS Components	884-7065	0402	0.018	100
R5	Resistor	Pull-up Resistor - 0402	10 kohm	Panasonic	ERJ-2RKF1002X	Digi-Key Electronics	P10.0KLCT-ND	0402	0.07	1
R6	Resistor	Pull-up Resistor - 0402	10 kohm	Panasonic	ERJ-2RKF1002X	Digi-Key Electronics	P10.0KLCT-ND	0402	0.07	1
Power
J3	Battery Holder	Coin Cell Battery SMD Retainer	24.5mm	MPD	BK-877	Digi-key Electronics	BK-877-ND	SMD	0.31	1
N/A	Battery	LIR2477 - Rechargeable Lithium Ion Coin Cell Battery	3.6 V, 150 mAh	Conrad Energy	LIR2477	Amazon UK	LIR2477	SMD	1.82	1
U10	Battery Charger	Battery Charging IC	150 mAh	Microchip	MCP73812T-420I/OT	Digi-key Electronics	MCP73812T-420I/OTCT-ND	SOT-23-5	0.43	1
R7	Resistor	Setup Resistor - 0402	7.15 kohm	Panasonic	ERJ-2RKF7151X	Digi-Key Electronics	P7.15KLCT-ND	0402	0.007	1
C18	Capacitor	Bypass Capacitor - 0402	1 uF	Murata	GRM155R61A105ME15D	RS Components	814-5237	0402	0.009	250
C19	Capacitor	Bypass Capacitor - 0402	1 uF	Murata	GRM155R61A105ME15D	RS Components	814-5237	0402	0.009	250
Crystal Oscillator
Q1	Crystal Unit	SMD Crystal (32.768 KHz), ±20ppm	32.768 KHz	Micro Crystal	CM7V-T1A	RS Components	729-3271	SMD	0.902	5
C20	Capacitor	Capacitor -0402	12 pF	Murata	GRM1555C1H120FA01D	RS Components	814-5498	0402	0.017	250
C21	Capacitor	Capacitor -0402	12 pF	Murata	GRM1555C1H120FA01D	RS Components	814-5498	0402	0.017	250
Communication
N/A	ESP8266	RF Transceievr Module	ESP8266	Sparkfun Electronics	WRL-13678	Digi-Key Electronics	1568-1235-ND	N/A	5.18	1
J4	ESP Connector	8 Way, 2 Row Unshrouded, Straight Pin Header, Through Hole	2.54 mm	Harwin	M20-9980446	RS Components	745-7040	2 row (8 positions)	0.173	10
